# Supplementary material for: Meta-analysis reveals that pollinator functional diversity and abundance enhance crop pollination and yield
Source: Nat Commun. 2019 Apr 1;10:1481. doi: 10.1038/s41467-019-09393-6 (PMC6443707; doi:10.1038/s41467-019-09393-6)
Supplement: Supplementary file 5 — Supplementary Data 1 [file 41467_2019_9393_MOESM5_ESM.xlsx]

## Sheet: Sheet1
Model	(Int)	CWM Corbicula abdomen	CWM Corbicula propodeal	CWM Corbicula tibiae strict	CWM Dry pollen	CWM Femoral corbiculae	CWM Hairiness index	CWM Length	logLik	AIC	ΔAIC	wi
M1	-0.39							0.02	-286.7	587.9	0	0.037
M2	-0.35								-287.9	588	0.14	0.035
M3	-0.38		1.58					0.05	-286.9	588.2	0.29	0.032
M4	-0.38		1.45					0.04	-285.8	588.2	0.34	0.031
M5	-0.36		1.31				0.98		-286.9	588.3	0.4	0.03
M6	-0.39		1.03					0.03	-285.9	588.3	0.41	0.03
M7	-0.37		1.07				1.25		-286.1	588.8	0.96	0.023
M8	-0.37						1.4		-287.2	588.8	0.97	0.023
M9	-0.4		1.28				0.9		-286.1	588.9	1.01	0.022
M10	-0.38								-287.3	588.9	1.08	0.022
M11	-0.35		1.25				0.83		-286.2	589	1.1	0.021
M12	-0.35		1.17						-287.3	589	1.13	0.021
M13	-0.4							0.03	-286.2	589	1.16	0.021
M14	-0.39		1.14						-286.2	589	1.17	0.021
M15	-0.39		1.45					0.06	-286.3	589.1	1.23	0.02
M16	-0.39	0.75	1.4					0.05	-286.3	589.1	1.26	0.02
M17	-0.4		1.21				0.72		-285.2	589.2	1.3	0.019
M18	-0.36								-287.4	589.2	1.32	0.019
M19	-0.38		1.41				0.49	0.02	-286.3	589.3	1.38	0.019
M20	-0.39		1.34			0.36		0.04	-286.3	589.3	1.39	0.019
M21	-0.4		1.15				0.7	0.03	-285.3	589.3	1.44	0.018
M22	-0.4			-0.27				0.03	-286.4	589.3	1.46	0.018
M23	-0.36				0.4263				-287.5	589.4	1.52	0.017
M24	-0.36						0.4		-287.5	589.4	1.55	0.017
M25	-0.39		1.06				0.71		-285.3	589.4	1.56	0.017
M26	-0.4						0.76		-286.4	589.4	1.57	0.017
M27	-0.35		0.63						-287.5	589.4	1.58	0.017
M28	-0.39		1.27				0.89		-286.4	589.5	1.59	0.017
M29	-0.38		1.36					0.03	-286.4	589.5	1.59	0.017
M30	-0.38							0.02	-286.4	589.5	1.6	0.017
M31	-0.39								-287.5	589.5	1.61	0.017
M32	-0.37		1.16	-0.4			1.35		-286.5	589.5	1.61	0.017
M33	-0.39		1.18				0.92		-286.5	589.5	1.63	0.016
M34	-0.34								-288.6	589.6	1.7	0.016
M35	-0.37								-287.6	589.6	1.71	0.016
M36	-0.35						1.09		-288.7	589.6	1.74	0.016
M37	-0.35								-287.6	589.6	1.74	0.016
M38	-0.39		1.12					0.03	-285.4	589.6	1.76	0.015
M39	-0.39						0.93	0.03	-286.5	589.7	1.78	0.015
M40	-0.4		0.97					0.04	-285.5	589.7	1.78	0.015
M41	-0.39		1.43	0.6					-285.5	589.7	1.82	0.015
M42	-0.37								-287.6	589.7	1.85	0.015
M43	-0.39								-287.7	589.7	1.86	0.015
M44	-0.4						-0.4	0.03	-286.6	589.7	1.88	0.015
M45	-0.38		1.13						-286.6	589.7	1.88	0.015
M46	-0.4							0.02	-286.6	589.8	1.89	0.014
M47	-0.39		1.12						-285.5	589.8	1.89	0.014
M48	-0.39								-286.6	589.8	1.91	0.014
M49	-0.4		1.23						-285.5	589.8	1.93	0.014
M50	-0.39					0.17		0.02	-286.6	589.8	1.96	0.014
M51	-0.39		1.33					0.03	-285.6	589.9	1.99	0.014
M52	-0.38		1.02						-286.6	589.9	2	0.014
M53	-0.38		1.45		0.34			0.04106	-286.6	589.9	2	0.014
% in subset		0.02	0.57	0.06	0.04	0.04	0.32	0.4
Variable importance (Σwi)		0.02	0.58	0.02	0.03	0.03	0.3	0.42
Parameter average		0.01	0.7	-0.01	0.01	0.01	0.27	0.02
