# Supplementary material for: Meta-analysis reveals that pollinator functional diversity and abundance enhance crop pollination and yield
Source: Nat Commun. 2019 Apr 1;10:1481. doi: 10.1038/s41467-019-09393-6 (PMC6443707; doi:10.1038/s41467-019-09393-6)
Supplement: Supplementary file 6 — Supplementary Data 2 [file 41467_2019_9393_MOESM6_ESM.xlsx]

## Sheet: Sheet1
Order	Family	Tribe	Species	Species abbreviation	Length (mm)	Mean time on flower (seconds)	Nectar foraging (mean probability)	Pollen foraging (mean probability)	Stigmal contact (mean probability)	Dry pollen on body (mean probability)	Tongue long	Tongue medium	Tongue short	Mouthparts chewing	Pollen carried only in crop	Strict tibia corbicula	Propodeal corbicula	Abdominal corbicula	Femoral corbiculae	Basitarsal scopa	Corbiclula pollen moist
Hymenoptera	Andrenidae	Andrenini	Andrena sp.	And.sp.	10.68	8.2	0.9	0.55	0.89	0.88	0	0	1	0	0	0	1	0	1	0	0
Hymenoptera	Andrenidae	Andrenini	Andrena fulva	And.ful.	10.46	13.64	0.82	0.6	0.9	0.76	0	0	1	0	0	0	1	0	1	0	0
Hymenoptera	Andrenidae	Andrenini	Andrena thaspii	And tha	10.5	13.64	0.82	0.6	0.9	0.76	0	0	1	0	0	0	1	0	1	0	0
Hymenoptera	Andrenidae	Andrenini	Andrena scotica	And.sco.	12.5	7.17	0.95	0.53	0.9	0.96	0	0	1	0	0	0	1	0	1	0	0
Hymenoptera	Andrenidae	Andrenini	Andrena cineraria	And.cin.	12.93	7.15	0.87	0.45	0.87	0.82	0	0	1	0	0	0	1	0	1	0	0
Hymenoptera	Andrenidae	Andrenini	Andrena nigroaenea	And.nig.	12.97	12.64	0.95	0.46	0.9	0.78	0	0	1	0	0	0	1	0	1	0	0
Hymenoptera	Andrenidae	Andrenini	Andrena dorsata	And.dor.	9.8	13.98	0.93	0.83	0.85	0.9	0	0	1	0	0	0	1	0	1	0	0
Hymenoptera	Andrenidae	Andrenini	Andrena haemorhoa	And.hae.	12.15	9.2	0.89	0.77	0.89	0.99	0	0	1	0	0	0	1	0	1	0	0
Hymenoptera	Andrenidae	Andrenini	Andrena miranda	And mir	9	9.2	0.89	0.77	0.89	0.99	0	0	1	0	0	0	1	0	1	0	0
Hymenoptera	Andrenidae	Protandrenini	Pseudopanurgus parvus	Pse.par.	6	NA	NA	NA	NA	NA	0	0	1	0	0	0	1	0	0	0	0
Hymenoptera	Apidae	Anthophorini	Anthophora sp	Ant.sp.	19.71	2.3	0.32	0.71	0.71	0.03	1	0	0	0	0	1	0	0	1	0	1
Hymenoptera	Apidae	Apini	Apis mellifera	Api.mel.	16.43	3.66	0.98	0.06	0.4	0.78	0	1	0	0	0	1	0	0	0	0	1
Hymenoptera	Apidae	Bombini	Bombus nevadensis	Bom.nev.	17	3.74	0.95	0.21	0.87	0.51	1	0	0	0	0	1	0	0	0	0	1
Hymenoptera	Apidae	Bombini	Bombus terr/luc	Bom.terr.luc	19.97	2.9	0.97	0.08	0.85	0.42	0	1	0	0	0	1	0	0	0	0	1
Hymenoptera	Apidae	Bombini	Bombus terricola	Bom.terric.	11.5	2.9	0.97	0.08	0.85	0.42	0	0	1	0	0	1	0	0	0	0	1
Hymenoptera	Apidae	Bombini	Bombus rufocinctus	Bom.ruf.	10.5	3.74	0.95	0.21	0.87	0.51	0	0	1	0	0	1	0	0	0	0	1
Hymenoptera	Apidae	Bombini	Bombus soroeensis	Bom.sor.	21.72	9.67	1	1	1	1	0	1	0	0	0	1	0	0	0	0	1
Hymenoptera	Apidae	Bombini	Bombus hortorum	Bom.hor.	19.25	3.06	0.95	0	0.98	0.36	1	0	0	0	0	1	0	0	0	0	1
Hymenoptera	Apidae	Bombini	Bombus lapidarius	Bom.lap.	21.68	2.52	0.96	0.04	0.73	0.39	0	1	0	0	0	1	0	0	0	0	1
Hymenoptera	Apidae	Bombini	Bombus pratorum	Bom.pra.	20.47	2.2	0.97	0.09	0.83	0.33	0	1	0	0	0	1	0	0	0	0	1
Hymenoptera	Apidae	Bombini	Bombus Psithyrus sp	Bom.Psyth.sp.	20.09	6.23	1	0	0.89	0.67	0	1	0	0	0	0	0	0	0	0	0
Hymenoptera	Apidae	Bombini	Bombus hypnorum	Bom.hyp.	20.85	3.25	0.82	0.19	0.94	0.63	0	1	0	0	0	1	0	0	0	0	1
Hymenoptera	Apidae	Bombini	Bombus impatiens	Bom.imp.	14.2	3.25	0.82	0.19	0.94	0.63	0	1	0	0	0	1	0	0	0	0	1
Hymenoptera	Apidae	Bombini	Bombus jonellus	Bom.jon.	20.51	3.4	1	0	1	0	0	1	0	0	0	1	0	0	0	0	1
Hymenoptera	Apidae	Bombini	Bombus flavifrons	Bom.fla.	11.5	3.25	0.82	0.19	0.94	0.63	1	0	0	0	0	1	0	0	0	0	1
Hymenoptera	Apidae	Bombini	Bombus frigidus	Bom.fri.	10.5	3.25	0.82	0.19	0.94	0.63	0	1	0	0	0	1	0	0	0	0	1
Hymenoptera	Apidae	Bombini	Bombus melanopygus	Bom.mel.	13	3.25	0.82	0.19	0.94	0.63	0	1	0	0	0	1	0	0	0	0	1
Hymenoptera	Apidae	Bombini	Bombus ternarius	Bom.ter.	10.5	3.25	0.82	0.19	0.94	0.63	0	1	0	0	0	1	0	0	0	0	1
Hymenoptera	Apidae	Bombini	Bombus vagans	Bom.vag.	11.2	3.25	0.82	0.19	0.94	0.63	0	1	0	0	0	1	0	0	0	0	1
Hymenoptera	Apidae	Bombini	Bombus subterraneus	Bom.sub.	24.67	3.74	0.95	0.21	0.87	0.51	1	0	0	0	0	1	0	0	0	0	1
Hymenoptera	Apidae	Bombini	Bombus borealis	Bom.bor.	13	3.74	0.95	0.21	0.87	0.51	1	0	0	0	0	1	0	0	0	0	1
Hymenoptera	Apidae	Bombini	Bombus pascuorum	Bom.pas.	19.8	2.58	0.97	0.08	0.77	0.43	1	0	0	0	0	1	0	0	0	0	1
Hymenoptera	Apidae	Bombini	Bombus sylvarum	Bom.syl.	19.76	6.78	1	0.89	0.89	0.34	1	0	0	0	0	1	0	0	0	0	1
Hymenoptera	Apidae	Eucerini	Eucera chinensis	Euc.chi.	10.94	15.86	0.84	0.82	0.98	0.69	1	0	0	0	0	1	0	0	0	0	0
Hymenoptera	Apidae	Nomadini	Nomada sp	Nom.sp.	9.01	NA	NA	NA	NA	NA	0	0	1	0	0	0	0	0	0	0	0
Hymenoptera	Apidae	Ceratini	Ceratina sp	Cer.jap.	9.28	10.39	1	1	1	1	0	1	0	0	0	0	0	0	1	0	0
Hymenoptera	Apidae	Xylocopini	Xylocopa sp	Xylocopa	28.54	3.2	0.6	0	1	0	1	0	0	0	0	0	0	0	0	1	0
Hymenoptera	Colletidae	Hylaeini	Hylaeus sp	Hya.sp.	4.95	NA	NA	NA	NA	NA	0	0	1	0	1	0	1	0	0	0	0
Hymenoptera	Halictidae	Halicini	Sphecodes sp	Sph.sp.	12.54	7	1	0	0.5	0	0	0	1	0	0	0	0	0	0	0	0
Hymenoptera	Halticidae	Halictini	Halictus sp	Hal.sp.	7.51	20.21	0.61	0.71	0.98	0.64	0	0	1	0	0	0	0	0	1	0	0
Hymenoptera	Halticidae	Halictini	Lassiglossum spp	Las.sp.	6.58	12.94	0.97	0.75	0.69	0.79	0	0	1	0	0	0	0	0	1	0	0
Hymenoptera	Megachilidae	Megachilini	Megachile sp	Meg.sp.	8.5	7.83	0.77	0.36	1	0.36	1	0	0	0	0	0	0	1	1	0	0
Hymenoptera	Megachilidae	Osmini	Osmia sp	Osm.sp.	12.36	7	1	0	1	0.34	1	0	0	0	0	0	0	1	1	0	0
Hymenoptera	Tenthredinidae	Selandrini	Athalia rosae	Ath.ros.	14.2	3.5	0	0.5	0	0	0	0	0	1	0	0	0	0	0	0	0
Hymenoptera	Vespidae	Polistini	Polistes sp	Pol.sp.	17.8	5.25	0.63	0	0.88	0.13	0	0	0	1	0	0	0	0	0	0	0
Lepidoptera	Pieridae	Pierini	Pieridae mostly	Pieridae	29	4	1	0	0.2	0	1	0	0	0	0	0	0	0	0	0	0
Diptera	Anthomyiidae	Hydrophoriini	Calypterate fly	Calypt.fly	7.1	20.4	0.14	0.67	0.27	0.07	0	0	1	0	0	0	0	0	0	0	0
Diptera	bibionidae	Bibionini	Bibio marci	Bib.mar.	12	14.73	0.37	0.19	0.37	0.19	0	0	1	0	0	0	0	0	0	0	0
Diptera	Stratomyidae	Stratiomyini	Chloromyia sp	Chl.sp.	9.2	6	0.75	0.5	0.5	0.5	0	0	1	0	0	0	0	0	0	0	0
Diptera	Syrphidae	Eristalini	Eristalis spp	Eri.sp.	15.3	5	0.31	0.77	0.62	0.47	0	1	0	0	0	0	0	0	0	0	0
Diptera	Syrphidae	Eristalini	Helophilus spp	Hel.sp.	14.3	4	0.34	0.67	0.67	0	0	0	1	0	0	0	0	0	0	0	0
Diptera	Syrphidae	Xylotini	Syritta pipiens	Syri.pi.	5.9	6.58	1	0.15	0.58	0.15	0	0	1	0	0	0	0	0	0	0	0
Diptera	Syrphidae	Bacchini	Melanostoma spp	Melanost.sp	8.3	5	0.46	0.64	0.19	0.1	0	0	1	0	0	0	0	0	0	0	0
Diptera	Syrphidae	Bacchini	Platycheirus sp	Plat.sp.	7.9	2.5	0.5	0.5	1	0	0	0	1	0	0	0	0	0	0	0	0
Diptera	Syrphidae	Syrphini	Episyrphus balteatus	Epi.bal.	10.5	4.3	0.5	0.8	0.9	0.2	0	0	1	0	0	0	0	0	0	0	0
Diptera	Syrphidae	Syrphini	Sphaerophoria spp	Sphaer.sp.	8.9	12.25	1	0	0.75	0	0	0	1	0	0	0	0	0	0	0	0
Diptera	Syrphidae	Syrphini	Syrphus ribesii/vitripennis	Syr.rib	11.1	7.78	0.89	0.12	0.12	0.34	0	0	1	0	0	0	0	0	0	0	0
