# Supplementary material for: Meta-analysis reveals that pollinator functional diversity and abundance enhance crop pollination and yield
Source: Nat Commun. 2019 Apr 1;10:1481. doi: 10.1038/s41467-019-09393-6 (PMC6443707; doi:10.1038/s41467-019-09393-6)
Supplement: Supplementary file 7 — Supplementary Data 3 [file 41467_2019_9393_MOESM7_ESM.xlsx]

## Sheet: Sheet1
Order	Family	Tribe	Species	Species abbreviation	Hairiness index	Summed scores	Face	Thorax (under)	Abdomen (under)	Femora 1	Femora 2	Femora 3	Tibiae 1	Tibiae 2	Tibiae 3	Meta-tibiae 1	Meta-tibiae 2	Meta-tibiae 3
Hymenoptera	Andrenidae	Andrenini	Andrena sp.	And.sp	0.792	19	2	2	2	2	2	2	1	1	2	1	1	1
Hymenoptera	Andrenidae	Andrenini	Andrena fulva	And.ful.	0.792	19	2	2	2	2	2	2	1	1	2	1	1	1
Hymenoptera	Andrenidae	Andrenini	Andrena thaspii	And tha	0.792	19	2	2	2	2	2	2	1	1	2	1	1	1
Hymenoptera	Andrenidae	Andrenini	Andrena scotica	And.sco.	0.792	19	2	2	2	2	2	2	1	1	2	1	1	1
Hymenoptera	Andrenidae	Andrenini	Andrena cineraria	And.cin.	0.75	18	2	2	1	2	2	2	1	1	2	1	1	1
Hymenoptera	Andrenidae	Andrenini	Andrena nigroaenea	And.nig.	0.792	19	2	2	2	2	2	2	1	1	2	1	1	1
Hymenoptera	Andrenidae	Andrenini	Andrena dorsata	And.dor.	0.75	18	2	2	1	2	2	2	1	1	2	1	1	1
Hymenoptera	Andrenidae	Andrenini	Andrena haemorhoa	And.hae.	0.834	20	2	2	2	2	2	2	2	2	2	0	1	1
Hymenoptera	Andrenidae	Andrenini	Andrena miranda	And mir	0.667	16	2	2	1	2	2	2	1	1	2	0	0	1
Hymenoptera	Andrenidae	Protandrenini	Pseudopanurgus parvus	Pse.par.	0.25	6	0	0	1	0	0	0	0	1	2	0	0	2
Hymenoptera	Apidae	Anthophorini	Anthophora sp	Ant.sp.	0.917	22	2	2	2	2	2	2	2	2	2	2	1	1
Hymenoptera	Apidae	Apini	Apis mellifera	Api.mel.	0.917	22	2	2	2	2	2	2	2	2	2	2	1	1
Hymenoptera	Apidae	Bombini	Bombus nevadensis	Bom.nev.	0.917	22	2	2	2	2	2	2	2	2	2	1	1	2
Hymenoptera	Apidae	Bombini	Bombus terr/luc	Bom.terr.luc	0.875	21	2	2	2	2	2	2	2	2	2	1	1	1
Hymenoptera	Apidae	Bombini	Bombus terricola	Bom.terric.	0.875	21	2	2	2	2	2	2	2	2	2	1	1	1
Hymenoptera	Apidae	Bombini	Bombus rufocinctus	Bom.ruf.	0.75	18	2	2	2	2	2	2	2	2	2	0	0	0
Hymenoptera	Apidae	Bombini	Bombus soroeensis	Bom.sor.	0.792	19	2	2	2	2	2	2	1	1	2	1	1	1
Hymenoptera	Apidae	Bombini	Bombus hortorum	Bom.hor.	0.875	21	2	2	2	2	2	2	2	2	2	1	1	1
Hymenoptera	Apidae	Bombini	Bombus lapidarius	Bom.lap.	0.792	19	2	2	2	2	2	2	2	2	2	0	0	1
Hymenoptera	Apidae	Bombini	Bombus pratorum	Bom.pra.	0.792	19	2	2	2	2	2	2	2	2	2	0	0	1
Hymenoptera	Apidae	Bombini	Bombus Psithyrus sp	Bom.Psyth.sp.	0.709	17	2	2	2	2	2	2	1	1	1	0	1	1
Hymenoptera	Apidae	Bombini	Bombus hypnorum	Bom.hyp.	0.917	22	2	2	2	2	2	2	2	2	2	1	1	2
Hymenoptera	Apidae	Bombini	Bombus impatiens	Bom.imp.	0.875	21	2	2	2	2	2	2	2	2	2	1	1	1
Hymenoptera	Apidae	Bombini	Bombus jonellus	Bom.jon.	0.875	21	2	2	2	2	2	2	2	2	2	1	1	1
Hymenoptera	Apidae	Bombini	Bombus flavifrons	Bom.fla.	0.834	20	2	2	2	2	2	2	2	2	2	0	1	1
Hymenoptera	Apidae	Bombini	Bombus frigidus	Bom.fri.	0.875	21	2	2	2	2	2	2	2	2	2	1	1	1
Hymenoptera	Apidae	Bombini	Bombus melanopygus	Bom.mel.	0.834	20	2	2	2	2	2	2	2	2	2	0	1	1
Hymenoptera	Apidae	Bombini	Bombus ternarius	Bom.ter.	0.875	21	2	2	2	2	2	2	2	2	2	1	1	1
Hymenoptera	Apidae	Bombini	Bombus vagans	Bom.vag.	0.917	22	2	2	2	2	2	2	2	2	2	0	2	2
Hymenoptera	Apidae	Bombini	Bombus subterraneus	Bom.sub.	0.917	22	2	2	2	2	2	2	2	2	2	0	2	2
Hymenoptera	Apidae	Bombini	Bombus borealis	Bom.bor.	0.792	19	2	2	2	2	2	2	1	2	2	0	1	1
Hymenoptera	Apidae	Bombini	Bombus pascuorum	Bom.pas.	0.834	20	2	2	2	2	2	2	2	2	2	1	0	1
Hymenoptera	Apidae	Bombini	Bombus sylvarum	Bom.syl.	0.75	18	2	2	2	2	2	2	2	2	2	0	0	0
Hymenoptera	Apidae	Eucerini	Eucera chinensis	Euc.chi.	0.875	21	2	2	2	2	2	2	1	1	2	1	2	2
Hymenoptera	Apidae	Nomadini	Nomada sp	Nom.sp.	0.167	4	1	1	1	0	0	0	1	0	0	0	0	0
Hymenoptera	Apidae	Ceratini	Ceratina sp	Cer.jap.	0.25	6	0	0	2	0	0	1	0	0	2	0	0	1
Hymenoptera	Apidae	Xylocopini	Xylocopa sp	Xylocopa	0.709	17	2	2	2	1	1	1	1	1	2	1	1	2
Hymenoptera	Colletidae	Hylaeini	Hylaeus sp	Hya.sp.	0.125	3	1	2	0	0	0	0	0	0	0	0	0	0
Hymenoptera	Halictidae	Halicini	Sphecodes sp	Sph.sp.	0.542	13	2	1	1	1	1	1	1	1	1	1	1	1
Hymenoptera	Halticidae	Halictini	Halictus sp	Hal.sp.	0.792	19	2	2	2	1	1	2	1	1	2	1	2	2
Hymenoptera	Halticidae	Halictini	Lassiglossum spp	Las.sp.	0.667	16	1	1	1	2	2	2	1	1	2	1	1	1
Hymenoptera	Megachilidae	Megachilini	Megachile sp	Meg.sp.	0.709	17	2	2	2	1	1	1	1	1	2	1	1	2
Hymenoptera	Megachilidae	Osmini	Osmia sp	Osm.sp.	0.917	22	2	2	2	2	2	2	1	2	2	1	2	2
Hymenoptera	Tenthredinidae	Selandrini	Athalia rosae	Ath.ros.	0	0	0	0	0	0	0	0	0	0	0	0	0	0
Hymenoptera	Vespidae	Polistini	Polistes sp	Pol.sp.	0	0	0	0	0	0	0	0	0	0	0	0	0	0
Lepidoptera	Pieridae	Pierini	Pieridae mostly	Pieridae	0.334	8	2	2	2	0	0	1	0	0	1	0	0	0
Diptera	Anthomyiidae	Hydrophoriini	Calypterate fly	Calypt.fly	0.167	4	0	0	1	1	1	1	0	0	0	0	0	0
Diptera	bibionidae	Bibionini	Bibio marci	Bib.mar.	0.584	14	2	2	2	2	2	1	1	1	1	0	0	0
Diptera	Stratomyidae	Stratiomyini	Chloromyia sp	Chl.sp.	0.167	4	2	1	1	0	0	0	0	0	0	0	0	0
Diptera	Syrphidae	Eristalini	Eristalis spp	Eri.sp.	0.625	15	2	2	2	2	2	2	1	1	1	0	0	0
Diptera	Syrphidae	Eristalini	Helophilus spp	Hel.sp.	0.25	6	1	1	1	1	1	1	0	0	0	0	0	0
Diptera	Syrphidae	Xylotini	Syritta pipiens	Syri.pi.	0.084	2	0	1	1	0	0	0	0	0	0	0	0	0
Diptera	Syrphidae	Bacchini	Melanostoma spp	Melanost.sp	0.25	6	1	1	1	1	1	1	0	0	0	0	0	0
Diptera	Syrphidae	Bacchini	Platycheirus sp	Plat.sp.	0.209	5	1	1	1	0	1	1	0	0	0	0	0	0
Diptera	Syrphidae	Syrphini	Episyrphus balteatus	Epi.bal.	0.25	6	1	1	1	1	1	1	0	0	0	0	0	0
Diptera	Syrphidae	Syrphini	Sphaerophoria spp	Sphaer.sp.	0.084	2	0	1	1	0	0	0	0	0	0	0	0	0
Diptera	Syrphidae	Syrphini	Syrphus ribesii/vitripennis	Syr.rib	0.167	4	0	1	1	1	1	0	0	0	0	0	0	0
