# Supplementary material for: Meta-analysis reveals that pollinator functional diversity and abundance enhance crop pollination and yield
Source: Nat Commun. 2019 Apr 1;10:1481. doi: 10.1038/s41467-019-09393-6 (PMC6443707; doi:10.1038/s41467-019-09393-6)
Supplement: Supplementary file 9 — Source Data [file 41467_2019_9393_MOESM9_ESM.xlsx]

## Sheet: Figure 1a
Abundance
Study	N	Mesocosm	Est.	CI_L	CI_U
F5	4	no	-0.87	-0.997	0.541
F4	4	no	-0.53	-0.988	0.876
F10	12	no	-0.39	-0.788	0.237
F2	11	no	0.02	-0.585	0.615
F7	12	no	0.22	-0.397	0.71
F13	20	no	0.29	-0.172	0.651
F12	16	no	0.33	-0.187	0.715
F14	32	no	0.35	0.01	0.628
F3	20	no	0.37	-0.077	0.703
F6	12	no	0.37	-0.248	0.783
M3	19	yes	0.44	-0.007	0.75
M1	23	yes	0.47	0.073	0.739
M5	70	yes	0.47	0.27	0.639
F15	19	no	0.49	0.046	0.772
F16	34	no	0.51	0.213	0.726
F1	10	no	0.55	-0.111	0.879
M2	28	yes	0.57	0.25	0.778
M6	10	yes	0.59	-0.059	0.89
F8	4	no	0.63	-0.837	0.991
F11	4	no	0.77	-0.73	0.995
M7	12	yes	0.81	0.444	0.945
M4	19	yes	0.86	0.67	0.946
F9	8	no	0.89	0.519	0.981

## Sheet: Figure 1c
Functional divergence
Study	N	Mesocosm	Est.	CI_L	CI_U
F4	4	no	-0.521	-0.988	0.882
F10	12	no	-0.471	-0.823	0.141
F1	10	no	-0.075	-0.673	0.582
F3	20	no	0.238	-0.229	0.615
F12	16	no	0.287	-0.243	0.685
F6	12	no	0.343	-0.287	0.766
F7	12	no	0.411	-0.213	0.797
F14	32	no	0.463	0.136	0.699
F16	34	no	0.605	0.335	0.783
F11	4	no	0.632	-0.838	0.991
F8	4	no	0.637	-0.836	0.991
F2	11	no	0.638	0.062	0.895
F13	20	no	0.644	0.282	0.846
F15	19	no	0.665	0.302	0.86
F9	8	no	0.866	0.413	0.975
F5	4	no	NA	NA	NA

## Sheet: Figure 1b
Species richness
Study	N	Mesocosm	Est.	CI_L	CI_U
F5	4	no	-0.674	-0.992	0.815
F10	12	no	-0.634	-0.886	-0.094
F4	4	no	-0.586	-0.99	0.859
M3	19	yes	0.113	-0.36	0.539
M2	28	yes	0.141	-0.245	0.488
F1	10	no	0.155	-0.526	0.715
F2	11	no	0.233	-0.426	0.731
F3	20	no	0.302	-0.162	0.657
F12	16	no	0.373	-0.151	0.733
F7	12	no	0.388	-0.239	0.787
F14	32	no	0.412	0.074	0.665
M4	19	yes	0.46	0.008	0.756
F6	12	no	0.498	-0.107	0.833
F13	20	no	0.572	0.173	0.809
F16	34	no	0.581	0.302	0.768
F15	19	no	0.598	0.198	0.828
F8	4	no	0.615	-0.846	0.991
M5	70	yes	0.626	0.458	0.751
M6	10	yes	0.705	0.135	0.924
M7	12	yes	0.719	0.248	0.915
F11	4	no	0.745	-0.761	0.994
M1	23	yes	0.77	0.524	0.897
F9	8	no	0.905	0.555	0.983

## Sheet: Figure 2
Forest plot
Study_type	Metric	Est.	CI_L	CI_U
Mesocosm	Abundance	0.578	0.256	0.785
Mesocosm	Species richness	0.617	0.494	0.716
Field	Abundance	0.3	0.101	0.488
Field	Species richness	0.054	-0.171	0.275
Field	EGR	0.037	-0.189	0.259
Field	Fdiv	0.501	0.377	0.606
Field	CWM_length	0.086	-0.153	0.317
Field	CWM_Stigma	0.101	-0.14	0.33
Field	CWM_Hairines	0.074	-0.166	0.306
Field	Phylogenetic_MPD	0.054	-0.168	0.273

## Sheet: Suppl. Fig. 1 - Mesocosm  
Study_code	Unique_replicate_code	Mesocosm	Variety	OSR_Breeding_type	OSR_Sterility	yield_metric	Yield_Raw	yield_corrected_mean=0_SD=1	Abundance_corrected_SD=1	Species_richness
M1	S083	yes	Licosmos	Hybrid	MaleFertile	seeds_per_pod	16.256	-1.812	0	0
M1	S084	yes	Licosmos	Hybrid	MaleFertile	seeds_per_pod	18.532	-0.787	0	0
M1	S085	yes	Licosmos	Hybrid	MaleFertile	seeds_per_pod	18.829	-0.654	0	0
M1	S086	yes	Licosmos	Hybrid	MaleFertile	seeds_per_pod	16.063	-1.898	0	0
M1	S087	yes	Licosmos	Hybrid	MaleFertile	seeds_per_pod	18	-1.027	11.6	1
M1	S088	yes	Licosmos	Hybrid	MaleFertile	seeds_per_pod	18.38	-0.856	11.6	1
M1	S089	yes	Licosmos	Hybrid	MaleFertile	seeds_per_pod	20.825	0.245	11.6	1
M1	S090	yes	Licosmos	Hybrid	MaleFertile	seeds_per_pod	20.43	0.067	11.6	1
M1	S091	yes	Licosmos	Hybrid	MaleFertile	seeds_per_pod	21.911	0.733	5.568	1
M1	S092	yes	Licosmos	Hybrid	MaleFertile	seeds_per_pod	21.659	0.62	5.568	1
M1	S093	yes	Licosmos	Hybrid	MaleFertile	seeds_per_pod	22.452	0.977	5.568	1
M1	S094	yes	Licosmos	Hybrid	MaleFertile	seeds_per_pod	22.011	0.778	5.568	1
M1	S095	yes	Licosmos	Hybrid	MaleFertile	seeds_per_pod	16.835	-1.551	0	0
M1	S096	yes	Licosmos	Hybrid	MaleFertile	seeds_per_pod	18.177	-0.947	0	0
M1	S097	yes	Licosmos	Hybrid	MaleFertile	seeds_per_pod	19.577	-0.317	0	0
M1	S098	yes	Licosmos	Hybrid	MaleFertile	seeds_per_pod	22.428	0.966	11.6	1
M1	S099	yes	Licosmos	Hybrid	MaleFertile	seeds_per_pod	21.135	0.384	11.6	1
M1	S100	yes	Licosmos	Hybrid	MaleFertile	seeds_per_pod	21.619	0.602	11.6	1
M1	S101	yes	Licosmos	Hybrid	MaleFertile	seeds_per_pod	21.361	0.486	11.6	1
M1	S102	yes	Licosmos	Hybrid	MaleFertile	seeds_per_pod	22.041	0.792	5.568	1
M1	S103	yes	Licosmos	Hybrid	MaleFertile	seeds_per_pod	21.252	0.437	5.568	1
M1	S104	yes	Licosmos	Hybrid	MaleFertile	seeds_per_pod	23.56	1.475	5.568	1
M1	S105	yes	Licosmos	Hybrid	MaleFertile	seeds_per_pod	23.143	1.288	5.568	1
M2	S106	yes	MSL_501_C_line	Hybrid	Male_sterile	seeds_per_pod	6.6	0.442	0.132	1
M2	S107	yes	MSL_501_C_line	Hybrid	Male_sterile	seeds_per_pod	3.326	-1.746	0.132	1
M2	S108	yes	MSL_501_C_line	Hybrid	Male_sterile	seeds_per_pod	5.159	-0.521	0.264	1
M2	S109	yes	MSL_501_C_line	Hybrid	Male_sterile	seeds_per_pod	5.439	-0.334	0.264	1
M2	S110	yes	MSL_501_C_line	Hybrid	Male_sterile	seeds_per_pod	5.406	-0.356	0.396	1
M2	S111	yes	MSL_501_C_line	Hybrid	Male_sterile	seeds_per_pod	6.048	0.074	0.527	1
M2	S112	yes	MSL_501_C_line	Hybrid	Male_sterile	seeds_per_pod	3.576	-1.579	0.527	1
M2	S113	yes	MSL_501_C_line	Hybrid	Male_sterile	seeds_per_pod	6.046	0.072	0.791	1
M2	S114	yes	MSL_501_C_line	Hybrid	Male_sterile	seeds_per_pod	7.461	1.019	1.055	1
M2	S115	yes	MSL_501_C_line	Hybrid	Male_sterile	seeds_per_pod	6.771	0.557	1.319	1
M2	S116	yes	MSL_501_C_line	Hybrid	Male_sterile	seeds_per_pod	7.605	1.115	2.11	1
M2	S117	yes	MSL_501_C_line	Hybrid	Male_sterile	seeds_per_pod	7.595	1.108	3.165	1
M2	S118	yes	MSL_501_C_line	Hybrid	Male_sterile	seeds_per_pod	8.164	1.488	3.429	1
M2	S119	yes	MSL_501_C_line	Hybrid	Male_sterile	seeds_per_pod	5.245	-0.463	0	0
M2	S120	yes	MSL_501_C_line	Hybrid	Male_sterile	seeds_per_pod	3.25	-1.797	0	0
M2	S121	yes	MSL_501_C_line	Hybrid	Male_sterile	seeds_per_pod	5.141	-0.533	0.132	1
M2	S122	yes	MSL_501_C_line	Hybrid	Male_sterile	seeds_per_pod	5.475	-0.31	0.132	1
M2	S123	yes	MSL_501_C_line	Hybrid	Male_sterile	seeds_per_pod	5.193	-0.498	0.527	1
M2	S124	yes	MSL_501_C_line	Hybrid	Male_sterile	seeds_per_pod	4.494	-0.966	1.055	1
M2	S125	yes	MSL_501_C_line	Hybrid	Male_sterile	seeds_per_pod	5.721	-0.145	1.055	1
M2	S126	yes	MSL_501_C_line	Hybrid	Male_sterile	seeds_per_pod	6.309	0.248	2.374	2
M2	S127	yes	MSL_501_C_line	Hybrid	Male_sterile	seeds_per_pod	3.975	-1.313	2.901	2
M2	S128	yes	MSL_501_C_line	Hybrid	Male_sterile	seeds_per_pod	6.817	0.588	3.692	2
M2	S129	yes	MSL_501_C_line	Hybrid	Male_sterile	seeds_per_pod	5.73	-0.139	6.857	2
M2	S130	yes	MSL_501_C_line	Hybrid	Male_sterile	seeds_per_pod	6.106	0.112	8.967	2
M2	S131	yes	MSL_501_C_line	Hybrid	Male_sterile	seeds_per_pod	6.29	0.236	12.66	2
M2	S132	yes	MSL_501_C_line	Hybrid	Male_sterile	seeds_per_pod	9.626	2.466	26.374	1
M2	S133	yes	MSL_501_C_line	Hybrid	Male_sterile	seeds_per_pod	7.697	1.176	26.374	1
M3	S189	yes	Express_MSL	Hybrid	Male_sterile	seeds_per_pod	1.9	-1.312	0	0
M3	S190	yes	Express_MSL	Hybrid	Male_sterile	seeds_per_pod	2.5	-1.134	0	0
M3	S191	yes	Express_MSL	Hybrid	Male_sterile	seeds_per_pod	4.1	-0.659	0	0
M3	S192	yes	Express_MSL	Hybrid	Male_sterile	seeds_per_pod	3.9	-0.719	0.814	1
M3	S193	yes	Express_MSL	Hybrid	Male_sterile	seeds_per_pod	10	1.092	0.814	1
M3	S194	yes	Express_MSL	Hybrid	Male_sterile	seeds_per_pod	3.2	-0.926	2.035	1
M3	S195	yes	Express_MSL	Hybrid	Male_sterile	seeds_per_pod	4.3	-0.6	2.035	1
M3	S196	yes	Express_MSL	Hybrid	Male_sterile	seeds_per_pod	4.8	-0.451	2.035	1
M3	S197	yes	Express_MSL	Hybrid	Male_sterile	seeds_per_pod	4.8	-0.451	2.035	1
M3	S198	yes	Express_MSL	Hybrid	Male_sterile	seeds_per_pod	5	-0.392	2.035	1
M3	S199	yes	Express_MSL	Hybrid	Male_sterile	seeds_per_pod	5	-0.392	2.442	1
M3	S200	yes	Express_MSL	Hybrid	Male_sterile	seeds_per_pod	5.5	-0.244	3.256	1
M3	S201	yes	Express_MSL	Hybrid	Male_sterile	seeds_per_pod	6.2	-0.036	4.07	1
M3	S202	yes	Express_MSL	Hybrid	Male_sterile	seeds_per_pod	8	0.498	6.105	1
M3	S203	yes	Express_MSL	Hybrid	Male_sterile	seeds_per_pod	8.5	0.647	8.139	1
M3	S204	yes	Express_MSL	Hybrid	Male_sterile	seeds_per_pod	7.5	0.35	10.174	1
M3	S205	yes	Express_MSL	Hybrid	Male_sterile	seeds_per_pod	7.8	0.439	12.209	1
M3	S206	yes	Express_MSL	Hybrid	Male_sterile	seeds_per_pod	11.6	1.567	16.279	1
M3	S207	yes	Express_MSL	Hybrid	Male_sterile	seeds_per_pod	15.5	2.724	20.348	1
M4	S208	yes	Express	Hybrid	MaleFertile	seeds_per_pod	13.333	-0.934	0.814	1
M4	S209	yes	Express	Hybrid	MaleFertile	seeds_per_pod	13.599	-0.827	0.814	1
M4	S210	yes	Express	Hybrid	MaleFertile	seeds_per_pod	14.493	-0.465	2.035	1
M4	S211	yes	Express	Hybrid	MaleFertile	seeds_per_pod	14.734	-0.368	2.035	1
M4	S212	yes	Express	Hybrid	MaleFertile	seeds_per_pod	15.58	-0.026	2.035	1
M4	S213	yes	Express	Hybrid	MaleFertile	seeds_per_pod	17.947	0.93	2.035	1
M4	S214	yes	Express	Hybrid	MaleFertile	seeds_per_pod	18.406	1.116	2.035	1
M4	S215	yes	Express	Hybrid	MaleFertile	seeds_per_pod	16.063	0.169	2.442	1
M4	S216	yes	Express	Hybrid	MaleFertile	seeds_per_pod	15.99	0.14	3.256	1
M4	S217	yes	Express	Hybrid	MaleFertile	seeds_per_pod	12.319	-1.344	4.07	1
M4	S218	yes	Express	Hybrid	MaleFertile	seeds_per_pod	11.787	-1.559	6.105	1
M4	S219	yes	Express	Hybrid	MaleFertile	seeds_per_pod	19.444	1.535	8.139	1
M4	S220	yes	Express	Hybrid	MaleFertile	seeds_per_pod	17.126	0.598	10.174	1
M4	S221	yes	Express	Hybrid	MaleFertile	seeds_per_pod	12.923	-1.1	12.209	1
M4	S222	yes	Express	Hybrid	MaleFertile	seeds_per_pod	17.874	0.901	16.279	1
M4	S223	yes	Express	Hybrid	MaleFertile	seeds_per_pod	20.58	1.994	20.348	1
M4	S224	yes	Express	Hybrid	MaleFertile	seeds_per_pod	13.285	-0.953	0	0
M4	S225	yes	Express	Hybrid	MaleFertile	seeds_per_pod	15.459	-0.075	0	0
M4	S226	yes	Express	Hybrid	MaleFertile	seeds_per_pod	16.304	0.267	0	0
M5	S001	yes	Hero	conventional	MaleFertile	seeds_per_pod	17.15	-1.443	3.61	1
M5	S002	yes	Hero	conventional	MaleFertile	seeds_per_pod	23.793	0.355	10.829	1
M5	S003	yes	Hero	conventional	MaleFertile	seeds_per_pod	26.68	1.136	3.61	1
M5	S004	yes	Hero	conventional	MaleFertile	seeds_per_pod	28.68	1.678	10.829	1
M5	S005	yes	Hero	conventional	MaleFertile	seeds_per_pod	26.04	0.963	3.61	1
M5	S006	yes	Hero	conventional	MaleFertile	seeds_per_pod	27.68	1.407	10.829	1
M5	S007	yes	Hero	conventional	MaleFertile	seeds_per_pod	17.9	-1.24	3.61	1
M5	S008	yes	Hero	conventional	MaleFertile	seeds_per_pod	23.12	0.173	10.829	1
M5	S009	yes	Hero	conventional	MaleFertile	seeds_per_pod	23.4	0.249	3.61	1
M5	S010	yes	Hero	conventional	MaleFertile	seeds_per_pod	24.24	0.476	10.829	1
M5	S011	yes	Hero	conventional	MaleFertile	seeds_per_pod	23.84	0.368	3.61	1
M5	S012	yes	Hero	conventional	MaleFertile	seeds_per_pod	22.12	-0.098	10.829	1
M5	S013	yes	Hero	conventional	MaleFertile	seeds_per_pod	22.6	0.032	3.61	1
M5	S014	yes	Hero	conventional	MaleFertile	seeds_per_pod	23.84	0.368	10.829	1
M5	S015	yes	Hero	conventional	MaleFertile	seeds_per_pod	22.48	0	3.61	1
M5	S016	yes	Hero	conventional	MaleFertile	seeds_per_pod	23.067	0.158	10.829	1
M5	S017	yes	Hero	conventional	MaleFertile	seeds_per_pod	17.827	-1.26	3.61	1
M5	S018	yes	Hero	conventional	MaleFertile	seeds_per_pod	23.2	0.194	10.829	1
M5	S019	yes	Hero	conventional	MaleFertile	seeds_per_pod	23.76	0.346	3.61	1
M5	S020	yes	Hero	conventional	MaleFertile	seeds_per_pod	24.56	0.563	10.829	1
M5	S021	yes	Hero	conventional	MaleFertile	seeds_per_pod	22.32	-0.044	3.61	1
M5	S022	yes	Hero	conventional	MaleFertile	seeds_per_pod	22.56	0.021	10.829	1
M5	S023	yes	Hero	conventional	MaleFertile	seeds_per_pod	28.16	1.537	3.61	1
M5	S024	yes	Hero	conventional	MaleFertile	seeds_per_pod	27.48	1.353	10.829	1
M5	S025	yes	Hero	conventional	MaleFertile	seeds_per_pod	27.08	1.245	3.61	1
M5	S026	yes	Hero	conventional	MaleFertile	seeds_per_pod	23.92	0.389	10.829	1
M5	S027	yes	Hero	conventional	MaleFertile	seeds_per_pod	21	-0.401	3.61	1
M5	S028	yes	Hero	conventional	MaleFertile	seeds_per_pod	17.56	-1.332	3.61	1
M5	S029	yes	Hero	conventional	MaleFertile	seeds_per_pod	25.26	0.752	10.829	1
M5	S030	yes	Hero	conventional	MaleFertile	seeds_per_pod	23.64	0.314	10.829	1
M5	S031	yes	Hero	conventional	MaleFertile	seeds_per_pod	19.8	-0.726	3.61	1
M5	S032	yes	Hero	conventional	MaleFertile	seeds_per_pod	23.44	0.259	10.829	1
M5	S033	yes	Hero	conventional	MaleFertile	seeds_per_pod	23.84	0.368	3.61	1
M5	S034	yes	Hero	conventional	MaleFertile	seeds_per_pod	25.04	0.692	10.829	1
M5	S035	yes	Hero	conventional	MaleFertile	seeds_per_pod	25.6	0.844	3.61	1
M5	S036	yes	Hero	conventional	MaleFertile	seeds_per_pod	22.36	-0.033	10.829	1
M5	S037	yes	Hero	conventional	MaleFertile	seeds_per_pod	19.92	-0.693	3.61	1
M5	S038	yes	Hero	conventional	MaleFertile	seeds_per_pod	20.2	-0.618	10.829	1
M5	S039	yes	Hero	conventional	MaleFertile	seeds_per_pod	24.88	0.649	3.61	1
M5	S040	yes	Hero	conventional	MaleFertile	seeds_per_pod	24.52	0.552	10.829	1
M5	S041	yes	Hero	conventional	MaleFertile	seeds_per_pod	15.6	-1.863	3.61	1
M5	S042	yes	Hero	conventional	MaleFertile	seeds_per_pod	24.36	0.508	10.829	1
M5	S043	yes	Hero	conventional	MaleFertile	seeds_per_pod	22.76	0.075	3.61	1
M5	S044	yes	Hero	conventional	MaleFertile	seeds_per_pod	20.75	-0.469	10.829	1
M5	S045	yes	Hero	conventional	MaleFertile	seeds_per_pod	20.52	-0.531	3.61	1
M5	S046	yes	Hero	conventional	MaleFertile	seeds_per_pod	22.24	-0.065	10.829	1
M5	S047	yes	Hero	conventional	MaleFertile	seeds_per_pod	15.904	-1.78	0	0
M5	S048	yes	Hero	conventional	MaleFertile	seeds_per_pod	16.707	-1.563	0	0
M5	S049	yes	Hero	conventional	MaleFertile	seeds_per_pod	14.373	-2.195	0	0
M5	S050	yes	Hero	conventional	MaleFertile	seeds_per_pod	22.4	-0.022	0	0
M5	S051	yes	Hero	conventional	MaleFertile	seeds_per_pod	10.534	-3.234	0	0
M5	S052	yes	Hero	conventional	MaleFertile	seeds_per_pod	12.917	-2.589	0	0
M5	S053	yes	Hero	conventional	MaleFertile	seeds_per_pod	17.227	-1.422	0	0
M5	S054	yes	Hero	conventional	MaleFertile	seeds_per_pod	18.656	-1.035	0	0
M5	S055	yes	Hero	conventional	MaleFertile	seeds_per_pod	21.52	-0.26	3.61	1
M5	S056	yes	Hero	conventional	MaleFertile	seeds_per_pod	22.08	-0.109	10.829	1
M5	S057	yes	Hero	conventional	MaleFertile	seeds_per_pod	23.12	0.173	3.61	1
M5	S058	yes	Hero	conventional	MaleFertile	seeds_per_pod	21.8	-0.184	10.829	1
M5	S059	yes	Hero	conventional	MaleFertile	seeds_per_pod	27.08	1.245	3.61	1
M5	S060	yes	Hero	conventional	MaleFertile	seeds_per_pod	27.12	1.255	10.829	1
M5	S061	yes	Hero	conventional	MaleFertile	seeds_per_pod	23.84	0.368	3.61	1
M5	S062	yes	Hero	conventional	MaleFertile	seeds_per_pod	25.12	0.714	10.829	1
M5	S063	yes	Hero	conventional	MaleFertile	seeds_per_pod	27.64	1.396	3.61	1
M5	S064	yes	Hero	conventional	MaleFertile	seeds_per_pod	27.36	1.32	10.829	1
M5	S065	yes	Hero	conventional	MaleFertile	seeds_per_pod	22.4	-0.022	3.61	1
M5	S066	yes	Hero	conventional	MaleFertile	seeds_per_pod	21.92	-0.152	10.829	1
M5	S067	yes	Hero	conventional	MaleFertile	seeds_per_pod	23.6	0.303	3.61	1
M5	S068	yes	Hero	conventional	MaleFertile	seeds_per_pod	24.68	0.595	10.829	1
M5	S069	yes	Hero	conventional	MaleFertile	seeds_per_pod	24.4	0.519	3.61	1
M5	S070	yes	Hero	conventional	MaleFertile	seeds_per_pod	20.52	-0.531	10.829	1
M6	S163	yes	Polima_cytoplasm_FU1981	Hybrid	Male_sterile	yield_tonnes	0.06	-1.239	0	0
M6	S164	yes	Polima_cytoplasm_FU1981	Hybrid	Male_sterile	yield_tonnes	0.009	-1.435	0	0
M6	S165	yes	Polima_cytoplasm_FU1981	Hybrid	Male_sterile	yield_tonnes	0.38	-0.014	3.693	1
M6	S166	yes	Polima_cytoplasm_FU1981	Hybrid	Male_sterile	yield_tonnes	0.23	-0.588	3.693	1
M6	S167	yes	Polima_cytoplasm_FU1981	Hybrid	Male_sterile	yield_tonnes	0.807	1.62	7.386	1
M6	S168	yes	Polima_cytoplasm_FU1981	Hybrid	Male_sterile	yield_tonnes	0.252	-0.503	7.386	1
M6	S169	yes	Polima_cytoplasm_FU1981	Hybrid	Male_sterile	yield_tonnes	0.749	1.399	14.772	1
M6	S170	yes	Polima_cytoplasm_FU1981	Hybrid	Male_sterile	yield_tonnes	0.44	0.216	14.772	1
M6	S171	yes	Polima_cytoplasm_FU1981	Hybrid	Male_sterile	yield_tonnes	0.486	0.391	0.769	1
M6	S172	yes	Polima_cytoplasm_FU1981	Hybrid	Male_sterile	yield_tonnes	0.423	0.152	0.769	1
M7	S173	yes	Polima_cytoplasm_FU1981	Hybrid	Male_sterile	yield_tonnes	0.158	-1.197	0	0
M7	S174	yes	Polima_cytoplasm_FU1981	Hybrid	Male_sterile	yield_tonnes	0.221	-0.966	0	0
M7	S175	yes	Polima_cytoplasm_FU1981	Hybrid	Male_sterile	yield_tonnes	0.098	-1.416	0	0
M7	S176	yes	Polima_cytoplasm_FU1981	Hybrid	Male_sterile	yield_tonnes	0.487	0.005	3.31	1
M7	S177	yes	Polima_cytoplasm_FU1981	Hybrid	Male_sterile	yield_tonnes	0.509	0.087	3.31	1
M7	S178	yes	Polima_cytoplasm_FU1981	Hybrid	Male_sterile	yield_tonnes	0.226	-0.947	3.31	1
M7	S179	yes	Polima_cytoplasm_FU1981	Hybrid	Male_sterile	yield_tonnes	0.792	1.12	6.619	1
M7	S180	yes	Polima_cytoplasm_FU1981	Hybrid	Male_sterile	yield_tonnes	0.582	0.352	6.619	1
M7	S181	yes	Polima_cytoplasm_FU1981	Hybrid	Male_sterile	yield_tonnes	0.506	0.075	6.619	1
M7	S182	yes	Polima_cytoplasm_FU1981	Hybrid	Male_sterile	yield_tonnes	0.993	1.854	13.238	1
M7	S183	yes	Polima_cytoplasm_FU1981	Hybrid	Male_sterile	yield_tonnes	0.745	0.947	13.238	1
M7	S184	yes	Polima_cytoplasm_FU1981	Hybrid	Male_sterile	yield_tonnes	0.509	0.087	13.238	1

## Sheet: Suppl. Fig 1 - Field studies
Study_code	Unique_replicate_code	Mesocosm	Variety	OSR_Breeding_type	OSR_Sterility	yield_metric	Yield_Raw	yield_corrected_mean=0_SD=1	EG_richness	Abundance_corrected_SD=1	Species_richness	Phyllogenetic_MPD	Functional_divergence	Scaled_Functional_Divergence	CWM_Length_mm	CWM_Time	CWM_Nectar	CWM_Pollen	CWM_Stigma	CWM_Dry_pollen	CWM_Mouthparts_long	CWM_Mouthparts_med	CWM_Mouthparts_short	CWM_Mouthparts_chew	CWM_corbiclula_pollen_moist	CWM_Pollen_carried_only_in_crop	CWM_Corbicula_tibae_strict	CWM_Corbicula_propodeal	CWM_Corbicula_abdomen	CWM_Femoral_corbiculae	CWM_Basitarsal_scopa	CWM_Hairiness_index
F1	S144	no	Galileo	conventional	MaleFertile	yield_tonnes	5.437	1.278	5	7.032	14	0.252	0.887	0.158519	8.067	19.098	0.199	0.593	0.299	0.114	0.001	0.025	0.974	0	0.02	0	0.02	0.021	0	0.021	0	0.246
F1	S145	no	Galileo	conventional	MaleFertile	yield_tonnes	2.692	-1.629	5	10.61	11	0.097	0.752	0.0230879	7.708	19.644	0.165	0.609	0.281	0.085	0	0.001	0.999	0	0.001	0	0.001	0.005	0	0.005	0	0.22
F1	S146	no	Galileo	conventional	MaleFertile	yield_tonnes	3.386	-0.894	5	17.401	10	0.103	0.766	0.0372744	7.636	19.7	0.164	0.618	0.278	0.085	0	0.01	0.99	0	0.01	0	0.01	0.001	0	0.001	0	0.212
F1	S147	no	Galileo	conventional	MaleFertile	yield_tonnes	3.505	-0.768	6	2.624	13	0.131	0.82	0.0908778	7.438	19.751	0.164	0.65	0.28	0.087	0.002	0.022	0.976	0	0.021	0.001	0.021	0.006	0	0.005	0	0.19
F1	S148	no	Galileo	conventional	MaleFertile	yield_tonnes	4.856	0.662	5	7.067	12	0.115	0.847	0.118218	7.464	19.847	0.161	0.639	0.281	0.087	0.001	0.007	0.992	0	0.007	0	0.007	0.012	0	0.013	0	0.201
F1	S149	no	Galileo	conventional	MaleFertile	yield_tonnes	4.412	0.193	5	4.719	8	0.134	0.743	0.0143121	7.412	19.789	0.166	0.648	0.28	0.091	0	0.014	0.986	0	0.013	0	0.013	0.016	0	0.016	0	0.194
F1	S150	no	Galileo	conventional	MaleFertile	yield_tonnes	5.286	1.118	5	12.426	9	0.175	0.781	0.0524533	10.425	16.514	0.292	0.34	0.333	0.147	0	0.003	0.997	0	0.003	0	0.003	0.001	0	0.001	0	0.45
F1	S151	no	Galileo	conventional	MaleFertile	yield_tonnes	3.576	-0.692	5	3.956	7	0.177	0.738	0.00866553	8.793	18.379	0.217	0.501	0.302	0.11	0	0.002	0.998	0	0.002	0	0.002	0.002	0	0.002	0	0.31
F1	S152	no	Galileo	conventional	MaleFertile	yield_tonnes	5.144	0.967	5	11.516	11	0.138	0.821	0.0924618	7.912	19.37	0.177	0.592	0.283	0.092	0.001	0.012	0.987	0	0.013	0	0.013	0.001	0	0.001	0	0.235
F1	S153	no	Galileo	conventional	MaleFertile	yield_tonnes	4.837	0.643	5	1.518	10	0.203	0.785	0.0565814	7.79	19.403	0.184	0.625	0.298	0.102	0.006	0.019	0.975	0	0.008	0	0.008	0.017	0	0.017	0	0.215
F1	S154	no	Galileo	conventional	MaleFertile	yield_tonnes	3.4	-0.878	5	2.047	9	0.384	0.729	0	8.173	18.548	0.227	0.596	0.292	0.141	0	0.088	0.912	0	0.083	0	0.083	0.011	0	0.011	0	0.252
F2	S134	no	Excalibur	Hybrid_restored	MaleFertile	yield_tonnes	3.913	-0.624	5	4.092	14	0.405	0.866	0.108852	8.389	18.46	0.232	0.593	0.32	0.134	0.001	0.082	0.917	0	0.066	0	0.066	0.019	0	0.019	0	0.253
F2	S135	no	Excalibur	Hybrid_restored	MaleFertile	yield_tonnes	4.465	0.394	5	8.979	13	0.204	0.831	0.0737082	8.471	18.702	0.208	0.538	0.301	0.109	0	0.004	0.996	0	0.004	0	0.004	0.012	0	0.013	0	0.285
F2	S136	no	Excalibur	Hybrid_restored	MaleFertile	yield_tonnes	3.399	-1.571	5	11.317	11	0.184	0.817	0.0590801	7.714	19.456	0.179	0.619	0.285	0.1	0	0.024	0.976	0	0.023	0	0.023	0.012	0	0.012	0	0.22
F2	S137	no	Excalibur	Hybrid_restored	MaleFertile	yield_tonnes	4.147	-0.193	5	5.836	14	0.29	0.845	0.0875231	9.345	17.638	0.252	0.463	0.321	0.13	0.002	0.023	0.975	0	0.023	0	0.023	0.007	0	0.007	0	0.352
F2	S138	no	Excalibur	Hybrid_restored	MaleFertile	yield_tonnes	5.124	1.608	5	13.334	9	0.275	0.781	0.0238807	7.88	19.113	0.198	0.612	0.281	0.118	0	0.065	0.935	0	0.063	0	0.063	0.003	0	0.003	0	0.23
F2	S139	no	Excalibur	Hybrid_restored	MaleFertile	yield_tonnes	3.928	-0.598	5	2.832	6	0.15	0.865	0.107537	7.748	19.432	0.177	0.613	0.286	0.092	0.002	0.003	0.995	0	0.005	0	0.005	0.015	0	0.015	0	0.222
F2	S140	no	Excalibur	Hybrid_restored	MaleFertile	yield_tonnes	3.936	-0.582	5	2.736	10	0.187	0.788	0.0305657	7.714	19.453	0.18	0.624	0.286	0.099	0.002	0.025	0.974	0	0.023	0	0.023	0.012	0	0.012	0	0.214
F2	S141	no	Excalibur	Hybrid_restored	MaleFertile	yield_tonnes	4.305	0.098	5	3.22	10	0.287	0.849	0.0912354	8.229	18.762	0.211	0.575	0.296	0.121	0.001	0.039	0.96	0	0.034	0	0.034	0.013	0.001	0.015	0	0.262
F2	S142	no	Excalibur	Hybrid_restored	MaleFertile	yield_tonnes	5.132	1.623	5	13.847	14	0.084	0.855	0.0971175	7.334	20.039	0.153	0.652	0.278	0.083	0	0.004	0.996	0	0.004	0	0.004	0.012	0	0.012	0	0.189
F2	S143	no	Excalibur	Hybrid_restored	MaleFertile	yield_tonnes	4.167	-0.156	5	8.232	9	0.145	0.757	0	7.518	19.698	0.168	0.637	0.278	0.093	0	0.024	0.976	0	0.023	0	0.023	0.007	0	0.008	0	0.202
F3	S297	no	SW_Stratos	Conventional	MaleFertile	seed_weight_per_plant	2.58	-0.771	0	0	0	0	0	0	0	0	0	0	0	0	0	0	0	0	0	0	0	0	0	0	0	0
F3	S298	no	SW_Stratos	Conventional	MaleFertile	seed_weight_per_plant	7.77	1.453	0	0	0	0	0	0	0	0	0	0	0	0	0	0	0	0	0	0	0	0	0	0	0	0
F3	S299	no	SW_Stratos	Conventional	MaleFertile	seed_weight_per_plant	5.699	0.565	0	0	0	0	0	0	0	0	0	0	0	0	0	0	0	0	0	0	0	0	0	0	0	0
F3	S300	no	SW_Stratos	Conventional	MaleFertile	seed_weight_per_plant	2.794	-0.679	0	0	0	0	0	0	0	0	0	0	0	0	0	0	0	0	0	0	0	0	0	0	0	0
F3	S301	no	SW_Stratos	Conventional	MaleFertile	seed_weight_per_plant	1.41	-1.273	0	0	0	0	0	0	0	0	0	0	0	0	0	0	0	0	0	0	0	0	0	0	0	0
F3	S302	no	SW_Stratos	Conventional	MaleFertile	seed_weight_per_plant	2.832	-0.663	0	0	0	0	0	0	0	0	0	0	0	0	0	0	0	0	0	0	0	0	0	0	0	0
F3	S303	no	SW_Stratos	Conventional	MaleFertile	seed_weight_per_plant	4.182	-0.085	0	0	0	0	0	0	0	0	0	0	0	0	0	0	0	0	0	0	0	0	0	0	0	0
F3	S304	no	SW_Stratos	Conventional	MaleFertile	seed_weight_per_plant	2.173	-0.945	0	0	0	0	0	0	0	0	0	0	0	0	0	0	0	0	0	0	0	0	0	0	0	0
F3	S305	no	SW_Stratos	Conventional	MaleFertile	seed_weight_per_plant	3.083	-0.555	0	0	0	0	0	0	0	0	0	0	0	0	0	0	0	0	0	0	0	0	0	0	0	0
F3	S306	no	SW_Stratos	Conventional	MaleFertile	seed_weight_per_plant	6.938	1.096	0	0	0	0	0	0	0	0	0	0	0	0	0	0	0	0	0	0	0	0	0	0	0	0
F3	S307	no	SW_Stratos	Conventional	MaleFertile	seed_weight_per_plant	2.941	-0.616	3	1.126	5	0.981	0.834	0.105198	15.429	4.692	0.913	0.125	0.52	0.499	0	0.75	0.25	0	0.75	0	0.75	0	0	0	0	0.716
F3	S308	no	SW_Stratos	Conventional	MaleFertile	seed_weight_per_plant	8.692	1.848	3	26.096	6	0.112	0.753	0.0241922	16.298	3.987	0.962	0.071	0.398	0.75	0.004	0.975	0.022	0	0.977	0	0.977	0	0	0	0	0.899
F3	S309	no	SW_Stratos	Conventional	MaleFertile	seed_weight_per_plant	7.461	1.32	4	2.206	6	0.913	0.804	0.0756873	14.028	6.588	0.792	0.236	0.448	0.55	0	0.681	0.319	0	0.681	0	0.681	0	0	0	0	0.682
F3	S310	no	SW_Stratos	Conventional	MaleFertile	seed_weight_per_plant	4.841	0.198	4	13.94	11	0.324	0.81	0.0811178	16.134	3.823	0.944	0.095	0.417	0.717	0.007	0.943	0.051	0	0.923	0	0.923	0	0	0	0	0.88
F3	S311	no	SW_Stratos	Conventional	MaleFertile	seed_weight_per_plant	1.458	-1.252	2	5.726	4	0.379	0.729	0	15.963	4.749	0.907	0.113	0.404	0.704	0	0.934	0.066	0	0.91	0	0.91	0	0	0	0	0.866
F3	S312	no	SW_Stratos	Conventional	MaleFertile	seed_weight_per_plant	3.668	-0.305	4	9.668	13	0.687	0.845	0.116271	15.859	4.145	0.924	0.133	0.484	0.64	0	0.864	0.136	0	0.84	0	0.84	0	0	0	0	0.808
F3	S313	no	SW_Stratos	Conventional	MaleFertile	seed_weight_per_plant	5.494	0.477	3	17.507	7	0.188	0.77	0.0409453	16.329	3.917	0.954	0.08	0.402	0.744	0.005	0.976	0.019	0	0.954	0	0.954	0	0	0	0	0.9
F3	S314	no	SW_Stratos	Conventional	MaleFertile	seed_weight_per_plant	2.008	-1.016	2	0.563	3	0.841	0.75	0.0216486	16.945	4.709	0.977	0.056	0.677	0.464	0	0.833	0.167	0	0.833	0	0.833	0	0	0	0	0.757
F3	S315	no	SW_Stratos	Conventional	MaleFertile	seed_weight_per_plant	3.556	-0.353	1	0.516	2	0.142	0	0	19.648	2.966	0.968	0.072	0.8	0.447	0	1	0	0	1	0	1	0	0	0	0	0.879
F3	S316	no	SW_Stratos	Conventional	MaleFertile	seed_weight_per_plant	8.013	1.557	4	1.126	10	1.124	0.832	0.103278	14.067	5.149	0.738	0.373	0.534	0.426	0.083	0.542	0.375	0	0.542	0	0.542	0	0	0	0	0.641
F4	S155	no	DK_Cabernet	conventional	MaleFertile	seeds_per_plant	5666.4	-0.068	2	1.618	2	0.179	0	0	7.7	12.7	0.294	0.652	0.224	0.079	0	0	1	0	0	0	0	0	0	0	0	0.209
F4	S156	no	DK_Cabernet	conventional	MaleFertile	seeds_per_plant	1786.75	-0.938	2	23.463	3	0.188	0.672	0	8.093	11.66	0.367	0.595	0.21	0.106	0	0	1	0	0	0	0	0	0	0	0	0.207
F4	S157	no	DK_Cabernet	conventional	MaleFertile	seeds_per_plant	15446	2.127	0	0	0	0	0	0	0	0	0	0	0	0	0	0	0	0	0	0	0	0	0	0	0	0
F4	S158	no	DK_Cabernet	conventional	MaleFertile	seeds_per_plant	3389.33	-0.579	0	0	0	0	0	0	0	0	0	0	0	0	0	0	0	0	0	0	0	0	0	0	0	0
F5	S159	no	PR46W21	Hybrid_restored	MaleFertile	seeds_per_plant	5645.83	-0.072	2	5.05	2	0.179	0	0	7.7	12.7	0.294	0.652	0.224	0.079	0	0	1	0	0	0	0	0	0	0	0	0.209
F5	S160	no	PR46W21	Hybrid_restored	MaleFertile	seeds_per_plant	1819.57	-0.931	2	20.832	2	0.178	0	0	7.682	12.933	0.289	0.652	0.226	0.078	0	0	1	0	0	0	0	0	0	0	0	0.207
F5	S161	no	PR46W21	Hybrid_restored	MaleFertile	seeds_per_plant	8650.14	0.602	0	0	0	0	0	0	0	0	0	0	0	0	0	0	0	0	0	0	0	0	0	0	0	0
F5	S162	no	PR46W21	Hybrid_restored	MaleFertile	seeds_per_plant	5339.88	-0.141	0	0	0	0	0	0	0	0	0	0	0	0	0	0	0	0	0	0	0	0	0	0	0	0
F6	S071	no	Excalibur	Hybrid_restored	MaleFertile	seeds_per_plant	10897.5	-0.757	3	13.395	6	1.059	0.76	0	11.314	13.209	0.479	0.389	0.34	0.342	0	0.36	0.62	0.02	0.36	0	0.36	0.02	0	0.02	0	0.495
F6	S072	no	Excalibur	Hybrid_restored	MaleFertile	seeds_per_plant	17576	0.759	4	10.984	10	1.153	0.838	0.0779526	16.095	7.121	0.727	0.233	0.543	0.414	0.049	0.683	0.268	0	0.683	0	0.683	0	0	0	0	0.703
F6	S073	no	Excalibur	Hybrid_restored	MaleFertile	seeds_per_plant	15196.5	0.219	5	7.233	7	1.064	0.803	0.0434413	10.469	12.696	0.455	0.579	0.427	0.36	0	0.296	0.704	0	0.185	0	0.185	0.148	0	0.148	0	0.496
F6	S074	no	Excalibur	Hybrid_restored	MaleFertile	seeds_per_plant	17873	0.826	4	28.666	10	1.129	0.821	0.0616666	13.52	10.16	0.626	0.239	0.381	0.437	0.019	0.495	0.477	0.009	0.505	0	0.505	0.009	0	0.009	0	0.645
F6	S075	no	Excalibur	Hybrid_restored	MaleFertile	seeds_per_plant	10180	-0.919	3	18.218	4	0.458	0.91	0.150633	9.008	17.725	0.257	0.525	0.305	0.147	0	0.103	0.897	0	0.103	0	0.103	0	0	0	0	0.308
F6	S076	no	Excalibur	Hybrid_restored	MaleFertile	seeds_per_plant	21918.5	1.744	4	20.093	8	0.991	0.908	0.148348	10.209	15.005	0.422	0.466	0.37	0.309	0	0.227	0.773	0	0.227	0	0.227	0.093	0	0.093	0	0.444
F6	S077	no	Excalibur	Hybrid_restored	MaleFertile	seeds_per_plant	7920.5	-1.432	0	0	0	0	0	0	0	0	0	0	0	0	0	0	0	0	0	0	0	0	0	0	0	0
F6	S078	no	Excalibur	Hybrid_restored	MaleFertile	seeds_per_plant	13838	-0.089	0	0	0	0	0	0	0	0	0	0	0	0	0	0	0	0	0	0	0	0	0	0	0	0
F6	S079	no	Excalibur	Hybrid_restored	MaleFertile	seeds_per_plant	13652.5	-0.131	0	0	0	0	0	0	0	0	0	0	0	0	0	0	0	0	0	0	0	0	0	0	0	0
F6	S080	no	Excalibur	Hybrid_restored	MaleFertile	seeds_per_plant	10313	-0.889	0	0	0	0	0	0	0	0	0	0	0	0	0	0	0	0	0	0	0	0	0	0	0	0
F6	S081	no	Excalibur	Hybrid_restored	MaleFertile	seeds_per_plant	11146	-0.7	0	0	0	0	0	0	0	0	0	0	0	0	0	0	0	0	0	0	0	0	0	0	0	0
F6	S082	no	Excalibur	Hybrid_restored	MaleFertile	seeds_per_plant	20270	1.37	0	0	0	0	0	0	0	0	0	0	0	0	0	0	0	0	0	0	0	0	0	0	0	0
F7	S227	no	DK_Cabernet	conventional	MaleFertile	yield_tonnes	4.722	1.133	5	12.743	22	0.772	0.868	0.151427	9.334	16.546	0.329	0.561	0.37	0.208	0.008	0.138	0.854	0	0.138	0	0.138	0.085	0	0.087	0	0.324
F7	S228	no	DK_Cabernet	conventional	MaleFertile	yield_tonnes	4.987	1.539	5	20.223	19	0.598	0.83	0.113682	8.465	17.667	0.276	0.601	0.343	0.184	0.001	0.072	0.927	0	0.071	0	0.071	0.095	0.001	0.096	0	0.278
F7	S229	no	DK_Cabernet	conventional	MaleFertile	yield_tonnes	2.944	-1.595	5	20.574	20	0.532	0.832	0.115247	8.465	17.621	0.266	0.6	0.331	0.159	0.002	0.07	0.928	0	0.069	0	0.069	0.069	0	0.07	0	0.262
F7	S230	no	DK_Cabernet	conventional	MaleFertile	yield_tonnes	3.99	0.008	5	9.461	20	1.055	0.717	0	10.48	14.051	0.444	0.496	0.416	0.292	0.011	0.214	0.775	0	0.214	0	0.214	0.127	0.002	0.132	0	0.411
F7	S231	no	DK_Cabernet	conventional	MaleFertile	yield_tonnes	4.57	0.899	5	5.579	18	1.216	0.853	0.135869	12.176	11.144	0.57	0.4	0.436	0.342	0.02	0.357	0.623	0	0.375	0	0.375	0.087	0	0.089	0	0.494
F7	S232	no	DK_Cabernet	conventional	MaleFertile	yield_tonnes	4.173	0.29	5	7.299	20	1.267	0.817	0.100035	12.158	10.484	0.611	0.394	0.445	0.402	0.009	0.355	0.636	0	0.357	0	0.357	0.144	0	0.146	0	0.527
F7	S233	no	DK_Cabernet	conventional	MaleFertile	yield_tonnes	4.096	0.172	0	0	0	0	0	0	0	0	0	0	0	0	0	0	0	0	0	0	0	0	0	0	0	0
F7	S234	no	DK_Cabernet	conventional	MaleFertile	yield_tonnes	4.24	0.393	0	0	0	0	0	0	0	0	0	0	0	0	0	0	0	0	0	0	0	0	0	0	0	0
F7	S235	no	DK_Cabernet	conventional	MaleFertile	yield_tonnes	2.889	-1.681	0	0	0	0	0	0	0	0	0	0	0	0	0	0	0	0	0	0	0	0	0	0	0	0
F7	S236	no	DK_Cabernet	conventional	MaleFertile	yield_tonnes	3.412	-0.878	0	0	0	0	0	0	0	0	0	0	0	0	0	0	0	0	0	0	0	0	0	0	0	0
F7	S237	no	DK_Cabernet	conventional	MaleFertile	yield_tonnes	4.032	0.074	0	0	0	0	0	0	0	0	0	0	0	0	0	0	0	0	0	0	0	0	0	0	0	0
F7	S238	no	DK_Cabernet	conventional	MaleFertile	yield_tonnes	3.753	-0.354	0	0	0	0	0	0	0	0	0	0	0	0	0	0	0	0	0	0	0	0	0	0	0	0
F8	S247	no	NK_Molten	conventional	MaleFertile	yield_tonnes	3.241	-0.284	5	25.137	11	1.241	0.929	0.0469345	12.123	10.956	0.573	0.378	0.435	0.393	0.011	0.311	0.678	0	0.322	0	0.322	0.141	0	0.141	0	0.558
F8	S248	no	NK_Molten	conventional	MaleFertile	yield_tonnes	3.721	1.433	5	23.717	10	1.19	0.882	0	11.729	11.948	0.537	0.388	0.416	0.373	0	0.293	0.707	0	0.293	0	0.293	0.132	0	0.132	0	0.533
F8	S249	no	NK_Molten	conventional	MaleFertile	yield_tonnes	3.069	-0.896	0	0	0	0	0	0	0	0	0	0	0	0	0	0	0	0	0	0	0	0	0	0	0	0
F8	S250	no	NK_Molten	conventional	MaleFertile	yield_tonnes	3.249	-0.252	0	0	0	0	0	0	0	0	0	0	0	0	0	0	0	0	0	0	0	0	0	0	0	0
F9	S239	no	DK_Cabernet	conventional	MaleFertile	yield_tonnes	3.071	1.457	5	17.141	8	1.105	0.883	0.0281156	12.195	11.956	0.537	0.344	0.372	0.36	0.017	0.398	0.585	0	0.415	0	0.415	0.017	0	0.017	0	0.543
F9	S240	no	DK_Cabernet	conventional	MaleFertile	yield_tonnes	3.017	1.206	5	28.326	10	1.148	0.862	0.00663704	11.981	11.61	0.542	0.364	0.386	0.364	0.01	0.349	0.641	0	0.359	0	0.359	0.062	0	0.062	0	0.54
F9	S241	no	DK_Cabernet	conventional	MaleFertile	yield_tonnes	2.658	-0.455	0	0	0	0	0	0	0	0	0	0	0	0	0	0	0	0	0	0	0	0	0	0	0	0
F9	S242	no	DK_Cabernet	conventional	MaleFertile	yield_tonnes	2.633	-0.57	0	0	0	0	0	0	0	0	0	0	0	0	0	0	0	0	0	0	0	0	0	0	0	0
F9	S243	no	DK_Cabernet	conventional	MaleFertile	yield_tonnes	2.771	0.068	5	12.202	7	0.721	0.874	0.0187536	10.175	15.644	0.336	0.489	0.35	0.169	0	0.179	0.821	0	0.179	0	0.179	0.012	0	0.012	0	0.352
F9	S244	no	DK_Cabernet	conventional	MaleFertile	yield_tonnes	2.865	0.501	5	15.834	6	0.68	0.855	0	10.137	16.167	0.319	0.509	0.361	0.146	0.009	0.156	0.835	0	0.165	0	0.165	0.018	0	0.018	0	0.327
F9	S245	no	DK_Cabernet	conventional	MaleFertile	yield_tonnes	2.586	-0.785	0	0	0	0	0	0	0	0	0	0	0	0	0	0	0	0	0	0	0	0	0	0	0	0
F9	S246	no	DK_Cabernet	conventional	MaleFertile	yield_tonnes	2.448	-1.421	0	0	0	0	0	0	0	0	0	0	0	0	0	0	0	0	0	0	0	0	0	0	0	0
F10	S251	no	Dimension	Hybrid_restored	MaleFertile	seeds_per_pod	1.745	1.403	1	21.387	4	0.496	0.671	0.0367086	17.018	3.617	0.923	0.113	0.467	0.692	0	1	0	0	0.919	0	0.919	0	0	0	0	0.91
F10	S252	no	Dimension	Hybrid_restored	MaleFertile	seeds_per_pod	1.291	0.192	2	1.725	3	1	0.635	0	12.952	4.462	0.635	0.431	0.354	0.437	0	0.6	0.4	0	0.4	0	0.4	0	0	0	0	0.667
F10	S253	no	Dimension	Hybrid_restored	MaleFertile	seeds_per_pod	0.916	-0.81	2	17.248	7	0.413	0.769	0.134418	17.098	3.663	0.959	0.084	0.49	0.689	0.04	0.94	0.02	0	0.96	0	0.96	0	0	0.02	0	0.894
F10	S254	no	Dimension	Hybrid_restored	MaleFertile	seeds_per_pod	1.102	-0.313	3	5.519	6	1.118	0.789	0.154552	15.649	4.804	0.846	0.272	0.549	0.578	0	0.75	0.25	0	0.688	0	0.688	0	0	0.125	0	0.784
F10	S255	no	Dimension	Hybrid_restored	MaleFertile	seeds_per_pod	0.636	-1.557	3	14.833	8	0.815	0.764	0.128831	16.312	3.869	0.888	0.166	0.497	0.633	0.047	0.837	0.116	0	0.814	0	0.814	0.047	0	0.047	0	0.853
F10	S256	no	Dimension	Hybrid_restored	MaleFertile	seeds_per_pod	0.722	-1.329	3	24.492	7	0.99	0.743	0.108339	17.792	3.617	0.854	0.171	0.676	0.5	0.296	0.634	0.07	0	0.803	0	0.803	0.028	0	0.028	0	0.859
F10	S257	no	Dimension	Hybrid_restored	MaleFertile	seeds_per_pod	1.78	1.496	0	0	0	0	0	0	0	0	0	0	0	0	0	0	0	0	0	0	0	0	0	0	0	0
F10	S258	no	Dimension	Hybrid_restored	MaleFertile	seeds_per_pod	1.035	-0.491	0	0	0	0	0	0	0	0	0	0	0	0	0	0	0	0	0	0	0	0	0	0	0	0
F10	S259	no	Dimension	Hybrid_restored	MaleFertile	seeds_per_pod	1.583	0.971	0	0	0	0	0	0	0	0	0	0	0	0	0	0	0	0	0	0	0	0	0	0	0	0
F10	S260	no	Dimension	Hybrid_restored	MaleFertile	seeds_per_pod	1.437	0.581	0	0	0	0	0	0	0	0	0	0	0	0	0	0	0	0	0	0	0	0	0	0	0	0
F10	S261	no	Dimension	Hybrid_restored	MaleFertile	seeds_per_pod	1.333	0.303	0	0	0	0	0	0	0	0	0	0	0	0	0	0	0	0	0	0	0	0	0	0	0	0
F10	S262	no	Dimension	Hybrid_restored	MaleFertile	seeds_per_pod	1.053	-0.446	0	0	0	0	0	0	0	0	0	0	0	0	0	0	0	0	0	0	0	0	0	0	0	0
F11	S185	no	Castile	conventional	MaleFertile	seeds_per_pod	5.642	-0.112	2	15.992	6	0.697	0.737	0.0301217	15.681	5.008	0.446	0.644	0.603	0.399	0.1	0.7	0.2	0	0.1	0	0.1	0	0	0.05	0	0.825
F11	S186	no	Castile	conventional	MaleFertile	seeds_per_pod	8.953	1.236	3	23.988	8	1.195	0.706	0	16.319	4.095	0.776	0.296	0.592	0.551	0.133	0.733	0.133	0	0.633	0	0.633	0.067	0	0.067	0	0.864
F11	S187	no	Castile	conventional	MaleFertile	seeds_per_pod	2.956	-1.206	0	0	0	0	0	0	0	0	0	0	0	0	0	0	0	0	0	0	0	0	0	0	0	0
F11	S188	no	Castile	conventional	MaleFertile	seeds_per_pod	6.119	0.082	0	0	0	0	0	0	0	0	0	0	0	0	0	0	0	0	0	0	0	0	0	0	0	0
F12	S317	no	Advanta_cv45A71	conventional	MaleFertile	seed_weight_per_plant	17.597	-0.05	0	0	0	0	0	0	0	0	0	0	0	0	0	0	0	0	0	0	0	0	0	0	0	0
F12	S318	no	Advanta_cv45A71	conventional	MaleFertile	seed_weight_per_plant	18.771	0.122	2	9.112	9	0.568	0.711	0	11.103	3.5	0.848	0.177	0.927	0.547	0.048	0.714	0.238	0	0.905	0.048	0.905	0.048	0.048	0.048	0	0.816
F12	S319	no	Advanta_cv45A71	conventional	MaleFertile	seed_weight_per_plant	23.07	0.755	0	0	0	0	0	0	0	0	0	0	0	0	0	0	0	0	0	0	0	0	0	0	0	0
F12	S320	no	Advanta_cv45A71	conventional	MaleFertile	seed_weight_per_plant	26.806	1.304	5	58.578	17	0.718	0.759	0.0473118	11.852	4.019	0.875	0.188	0.916	0.509	0.185	0.452	0.363	0	0.874	0.015	0.874	0.022	0.089	0.119	0	0.815
F12	S321	no	Advanta_cv45A71	conventional	MaleFertile	seed_weight_per_plant	18.014	0.011	0	0	0	0	0	0	0	0	0	0	0	0	0	0	0	0	0	0	0	0	0	0	0	0
F12	S322	no	Advanta_cv45A71	conventional	MaleFertile	seed_weight_per_plant	23.333	0.793	4	6.943	8	1.027	0.843	0.132149	10.756	6.065	0.876	0.27	0.878	0.564	0.125	0.25	0.625	0	0.625	0	0.625	0.25	0	0.188	0	0.732
F12	S323	no	Advanta_cv45A71	conventional	MaleFertile	seed_weight_per_plant	21.957	0.591	0	0	0	0	0	0	0	0	0	0	0	0	0	0	0	0	0	0	0	0	0	0	0	0
F12	S324	no	Advanta_cv45A71	conventional	MaleFertile	seed_weight_per_plant	25.222	1.071	6	25.167	17	0.897	0.812	0.100308	11.493	5.086	0.854	0.253	0.887	0.509	0.103	0.448	0.448	0	0.759	0.052	0.759	0.103	0	0.172	0	0.773
F12	S325	no	Advanta_cv45A71	conventional	MaleFertile	seed_weight_per_plant	5.586	-1.816	0	0	0	0	0	0	0	0	0	0	0	0	0	0	0	0	0	0	0	0	0	0	0	0
F12	S326	no	Advanta_cv45A71	conventional	MaleFertile	seed_weight_per_plant	13.444	-0.661	1	3.471	4	0.44	0.717	0.00534434	12.064	3.574	0.918	0.177	0.901	0.471	0.125	0.375	0.5	0	1	0	1	0	0	0	0	0.802
F12	S327	no	Advanta_cv45A71	conventional	MaleFertile	seed_weight_per_plant	3.444	-2.131	0	0	0	0	0	0	0	0	0	0	0	0	0	0	0	0	0	0	0	0	0	0	0	0
F12	S328	no	Advanta_cv45A71	conventional	MaleFertile	seed_weight_per_plant	9.694	-1.212	4	27.336	12	0.499	0.743	0.0315065	11.655	4.113	0.915	0.222	0.876	0.497	0.27	0.048	0.683	0	0.937	0	0.937	0	0.048	0.079	0	0.79
F12	S329	no	Advanta_cv45A71	conventional	MaleFertile	seed_weight_per_plant	16.754	-0.174	0	0	0	0	0	0	0	0	0	0	0	0	0	0	0	0	0	0	0	0	0	0	0	0
F12	S330	no	Advanta_cv45A71	conventional	MaleFertile	seed_weight_per_plant	19.917	0.291	2	4.339	7	0.572	0.728	0.0164429	12.921	4.401	0.858	0.213	0.926	0.551	0.2	0.6	0.2	0	0.9	0	0.9	0.1	0	0.1	0	0.83
F12	S331	no	Advanta_cv45A71	conventional	MaleFertile	seed_weight_per_plant	23.324	0.792	0	0	0	0	0	0	0	0	0	0	0	0	0	0	0	0	0	0	0	0	0	0	0	0
F12	S332	no	Advanta_cv45A71	conventional	MaleFertile	seed_weight_per_plant	20.086	0.316	6	18.658	16	1.192	0.769	0.0578135	10.727	6.007	0.891	0.25	0.912	0.532	0.186	0.256	0.558	0	0.465	0.209	0.465	0.372	0.093	0.279	0	0.659
F13	S365	no	Advanta_cvCL289	conventional	MaleFertile	seed_weight_per_plant	25.583	-0.417	0	0	0	0	0	0	0	0	0	0	0	0	0	0	0	0	0	0	0	0	0	0	0	0
F13	S366	no	Advanta_cvCL289	conventional	MaleFertile	seed_weight_per_plant	31.194	0.603	2	11.618	7	0.737	0.742	0.114151	12.826	3.566	0.87	0.151	0.883	0.395	0.3	0.25	0.45	0	0.85	0	0.85	0	0.15	0.25	0	0.881
F13	S367	no	Advanta_cvCL289	conventional	MaleFertile	seed_weight_per_plant	24.681	-0.581	0	0	0	0	0	0	0	0	0	0	0	0	0	0	0	0	0	0	0	0	0	0	0	0
F13	S368	no	Advanta_cvCL289	conventional	MaleFertile	seed_weight_per_plant	28.5	0.113	6	77.84	19	1.09	0.737	0.109493	11.167	4.995	0.826	0.247	0.909	0.444	0.373	0.269	0.358	0	0.575	0.082	0.575	0.119	0.276	0.41	0	0.771
F13	S369	no	Advanta_cvCL289	conventional	MaleFertile	seed_weight_per_plant	21.778	-1.108	0	0	0	0	0	0	0	0	0	0	0	0	0	0	0	0	0	0	0	0	0	0	0	0
F13	S370	no	Advanta_cvCL289	conventional	MaleFertile	seed_weight_per_plant	33.306	0.987	1	0.581	1	0	0	0	8.5	7.824	0.765	0.353	1	0.353	1	0	0	0	0	0	0	0	1	1	0	0.709
F13	S371	no	Advanta_cvCL289	conventional	MaleFertile	seed_weight_per_plant	29.931	0.373	0	0	0	0	0	0	0	0	0	0	0	0	0	0	0	0	0	0	0	0	0	0	0	0
F13	S372	no	Advanta_cvCL289	conventional	MaleFertile	seed_weight_per_plant	34.056	1.123	5	30.207	15	1.192	0.74	0.113034	10.279	5.741	0.884	0.219	0.927	0.478	0.173	0.231	0.596	0	0.5	0.096	0.5	0.308	0.135	0.25	0	0.669
F13	S373	no	Advanta_cvCL289	conventional	MaleFertile	seed_weight_per_plant	20.375	-1.363	0	0	0	0	0	0	0	0	0	0	0	0	0	0	0	0	0	0	0	0	0	0	0	0
F13	S374	no	Advanta_cvCL289	conventional	MaleFertile	seed_weight_per_plant	31.889	0.729	1	1.162	2	0.357	0	0	11	3.318	0.955	0.141	0.853	0.459	0	0	1	0	1	0	1	0	0	0	0	0.813
F13	S375	no	Advanta_cvCL289	conventional	MaleFertile	seed_weight_per_plant	18.375	-1.727	0	0	0	0	0	0	0	0	0	0	0	0	0	0	0	0	0	0	0	0	0	0	0	0
F13	S376	no	Advanta_cvCL289	conventional	MaleFertile	seed_weight_per_plant	32.833	0.901	4	6.39	8	1.079	0.679	0.0519867	10.46	4.846	0.866	0.211	0.935	0.492	0.455	0.182	0.364	0	0.545	0	0.545	0.182	0.273	0.273	0	0.712
F13	S377	no	Advanta_cvCL289	conventional	MaleFertile	seed_weight_per_plant	24.486	-0.616	0	0	0	0	0	0	0	0	0	0	0	0	0	0	0	0	0	0	0	0	0	0	0	0
F13	S378	no	Advanta_cvCL289	conventional	MaleFertile	seed_weight_per_plant	33.833	1.083	1	3.485	5	0.569	0.788	0.160172	13.868	3.054	0.803	0.24	0.855	0.435	0.333	0.333	0.333	0	1	0	1	0	0	0.167	0	0.882
F13	S379	no	Advanta_cvCL289	conventional	MaleFertile	seed_weight_per_plant	30.141	0.411	0	0	0	0	0	0	0	0	0	0	0	0	0	0	0	0	0	0	0	0	0	0	0	0
F13	S380	no	Advanta_cvCL289	conventional	MaleFertile	seed_weight_per_plant	36.278	1.527	5	20.912	16	1.13	0.76	0.132595	12	5.289	0.838	0.248	0.893	0.366	0.389	0.167	0.444	0	0.583	0.083	0.583	0.111	0.222	0.361	0	0.743
F13	S381	no	Advanta_cvCL289	conventional	MaleFertile	seed_weight_per_plant	19.232	-1.571	0	0	0	0	0	0	0	0	0	0	0	0	0	0	0	0	0	0	0	0	0	0	0	0
F13	S382	no	Advanta_cvCL289	conventional	MaleFertile	seed_weight_per_plant	30.861	0.542	2	13.361	7	0.616	0.627	0	12.06	3.248	0.824	0.225	0.884	0.509	0.13	0.478	0.391	0	0.957	0.043	0.957	0.043	0	0.087	0	0.803
F13	S383	no	Advanta_cvCL289	conventional	MaleFertile	seed_weight_per_plant	21.208	-1.212	0	0	0	0	0	0	0	0	0	0	0	0	0	0	0	0	0	0	0	0	0	0	0	0
F13	S384	no	Advanta_cvCL289	conventional	MaleFertile	seed_weight_per_plant	29	0.204	3	36.016	13	0.662	0.725	0.0971373	13.368	3.467	0.827	0.207	0.901	0.452	0.226	0.532	0.242	0	0.919	0.016	0.919	0.016	0.065	0.161	0	0.835
F14	S333	no	Monsanto_cvDK3235	Hybrid	MaleFertile	seed_weight_per_plant	5.586	-2.245	0	0	0	0	0	0	0	0	0	0	0	0	0	0	0	0	0	0	0	0	0	0	0	0
F14	S334	no	Monsanto_cvDK3235	Hybrid	MaleFertile	seed_weight_per_plant	12.829	-1.002	2	4.711	2	0.698	0	0	10.957	9.389	0.751	0.736	0.695	0.529	0.333	0	0.667	0	0.333	0	0.333	0	0	1	0	0.75
F14	S335	no	Monsanto_cvDK3235	Hybrid	MaleFertile	seed_weight_per_plant	7.764	-1.872	0	0	0	0	0	0	0	0	0	0	0	0	0	0	0	0	0	0	0	0	0	0	0	0
F14	S336	no	Monsanto_cvDK3235	Hybrid	MaleFertile	seed_weight_per_plant	13.257	-0.929	3	12.563	6	1.133	0.709	0.0575646	8.691	6.664	0.833	0.342	0.918	0.513	0.5	0.125	0.375	0	0.375	0.125	0.375	0.125	0.375	0.5	0	0.672
F14	S337	no	Monsanto_cvDK3235	Hybrid	MaleFertile	seed_weight_per_plant	15.458	-0.551	0	0	0	0	0	0	0	0	0	0	0	0	0	0	0	0	0	0	0	0	0	0	0	0
F14	S338	no	Monsanto_cvDK3235	Hybrid	MaleFertile	seed_weight_per_plant	22.417	0.643	0	0	0	0	0	0	0	0	0	0	0	0	0	0	0	0	0	0	0	0	0	0	0	0
F14	S339	no	Monsanto_cvDK3235	Hybrid	MaleFertile	seed_weight_per_plant	14.042	-0.794	0	0	0	0	0	0	0	0	0	0	0	0	0	0	0	0	0	0	0	0	0	0	0	0
F14	S340	no	Monsanto_cvDK3235	Hybrid	MaleFertile	seed_weight_per_plant	16.889	-0.305	4	32.977	11	0.947	0.692	0.0407612	10.334	4.644	0.9	0.202	0.906	0.518	0.238	0.19	0.571	0	0.714	0.095	0.714	0.143	0.143	0.19	0	0.746
F14	S341	no	Monsanto_cvDK3235	Hybrid	MaleFertile	seed_weight_per_plant	12.569	-1.047	0	0	0	0	0	0	0	0	0	0	0	0	0	0	0	0	0	0	0	0	0	0	0	0
F14	S342	no	Monsanto_cvDK3235	Hybrid	MaleFertile	seed_weight_per_plant	18.611	-0.01	1	1.57	1	0	0	0	17	3.738	0.943	0.209	0.866	0.504	1	0	0	0	1	0	1	0	0	0	0	0.917
F14	S343	no	Monsanto_cvDK3235	Hybrid	MaleFertile	seed_weight_per_plant	16.014	-0.456	0	0	0	0	0	0	0	0	0	0	0	0	0	0	0	0	0	0	0	0	0	0	0	0
F14	S344	no	Monsanto_cvDK3235	Hybrid	MaleFertile	seed_weight_per_plant	21.111	0.419	4	20.414	6	1.06	0.756	0.105279	9.342	4.255	0.824	0.254	0.879	0.472	0.154	0.154	0.692	0	0.385	0.462	0.385	0.538	0.077	0.231	0	0.523
F14	S345	no	Monsanto_cvDK3235	Hybrid	MaleFertile	seed_weight_per_plant	16.597	-0.356	0	0	0	0	0	0	0	0	0	0	0	0	0	0	0	0	0	0	0	0	0	0	0	0
F14	S346	no	Monsanto_cvDK3235	Hybrid	MaleFertile	seed_weight_per_plant	20.371	0.292	4	14.133	7	1.04	0.752	0.101303	13.596	6.279	0.736	0.317	0.919	0.328	0.556	0.333	0.111	0	0.556	0	0.556	0	0.333	0.667	0	0.871
F14	S347	no	Monsanto_cvDK3235	Hybrid	MaleFertile	seed_weight_per_plant	21.667	0.515	0	0	0	0	0	0	0	0	0	0	0	0	0	0	0	0	0	0	0	0	0	0	0	0
F14	S348	no	Monsanto_cvDK3235	Hybrid	MaleFertile	seed_weight_per_plant	21.257	0.444	5	69.094	15	1.139	0.762	0.111337	12.847	5.51	0.74	0.382	0.86	0.386	0.659	0.091	0.25	0	0.568	0.045	0.568	0.091	0.227	0.614	0	0.796
F14	S349	no	Monsanto_cvDK3235	Hybrid	MaleFertile	seed_weight_per_plant	19.5	0.143	0	0	0	0	0	0	0	0	0	0	0	0	0	0	0	0	0	0	0	0	0	0	0	0
F14	S350	no	Monsanto_cvDK3235	Hybrid	MaleFertile	seed_weight_per_plant	26.417	1.33	1	7.852	4	0.56	0.701	0.0497397	13.342	3.351	0.792	0.305	0.849	0.432	0.6	0.2	0.2	0	1	0	1	0	0	0.2	0	0.825
F14	S351	no	Monsanto_cvDK3235	Hybrid	MaleFertile	seed_weight_per_plant	21.972	0.567	0	0	0	0	0	0	0	0	0	0	0	0	0	0	0	0	0	0	0	0	0	0	0	0
F14	S352	no	Monsanto_cvDK3235	Hybrid	MaleFertile	seed_weight_per_plant	28.083	1.616	3	15.703	8	1.089	0.771	0.120271	10.22	7.206	0.892	0.273	0.849	0.501	0.2	0.1	0.7	0	0.5	0	0.5	0	0.1	0.3	0	0.709
F14	S353	no	Monsanto_cvDK3235	Hybrid	MaleFertile	seed_weight_per_plant	18.386	-0.049	0	0	0	0	0	0	0	0	0	0	0	0	0	0	0	0	0	0	0	0	0	0	0	0
F14	S354	no	Monsanto_cvDK3235	Hybrid	MaleFertile	seed_weight_per_plant	25.176	1.117	3	10.992	3	0.706	0.651	0	11.143	11.389	0.827	0.503	0.908	0.662	0.286	0	0.714	0	0.143	0	0.143	0.714	0.143	0.857	0	0.798
F14	S355	no	Monsanto_cvDK3235	Hybrid	MaleFertile	seed_weight_per_plant	20.171	0.258	0	0	0	0	0	0	0	0	0	0	0	0	0	0	0	0	0	0	0	0	0	0	0	0
F14	S356	no	Monsanto_cvDK3235	Hybrid	MaleFertile	seed_weight_per_plant	27.774	1.563	6	48.68	12	1.194	0.716	0.0643713	11.263	6.819	0.763	0.443	0.882	0.483	0.419	0.065	0.516	0	0.484	0.032	0.484	0.194	0.226	0.645	0	0.756
F14	S357	no	Monsanto_cvDK3235	Hybrid	MaleFertile	seed_weight_per_plant	23.25	0.786	0	0	0	0	0	0	0	0	0	0	0	0	0	0	0	0	0	0	0	0	0	0	0	0
F14	S358	no	Monsanto_cvDK3235	Hybrid	MaleFertile	seed_weight_per_plant	25.306	1.139	1	3.141	2	0.357	0	0	12.25	3.074	0.89	0.131	0.889	0.52	0	0.5	0.5	0	1	0	1	0	0	0	0	0.855
F14	S359	no	Monsanto_cvDK3235	Hybrid	MaleFertile	seed_weight_per_plant	17.549	-0.192	0	0	0	0	0	0	0	0	0	0	0	0	0	0	0	0	0	0	0	0	0	0	0	0
F14	S360	no	Monsanto_cvDK3235	Hybrid	MaleFertile	seed_weight_per_plant	21.056	0.41	4	42.398	11	1.086	0.732	0.0812948	12.661	4.837	0.676	0.404	0.868	0.303	0.63	0.148	0.222	0	0.556	0.111	0.556	0.111	0.296	0.63	0	0.75
F14	S361	no	Monsanto_cvDK3235	Hybrid	MaleFertile	seed_weight_per_plant	13.361	-0.911	0	0	0	0	0	0	0	0	0	0	0	0	0	0	0	0	0	0	0	0	0	0	0	0
F14	S362	no	Monsanto_cvDK3235	Hybrid	MaleFertile	seed_weight_per_plant	22.333	0.629	2	3.141	2	0.786	0	0	11.79	8.338	0.956	0.479	0.777	0.642	0.5	0	0.5	0	0.5	0	0.5	0	0	0.5	0	0.792
F14	S363	no	Monsanto_cvDK3235	Hybrid	MaleFertile	seed_weight_per_plant	6.569	-2.077	0	0	0	0	0	0	0	0	0	0	0	0	0	0	0	0	0	0	0	0	0	0	0	0
F14	S364	no	Monsanto_cvDK3235	Hybrid	MaleFertile	seed_weight_per_plant	24.056	0.925	3	25.125	8	0.986	0.823	0.171633	9.934	5.413	0.821	0.319	0.877	0.545	0.125	0.313	0.563	0	0.688	0.188	0.688	0.188	0	0.188	0	0.693
F15	S385	no	Monsanto_cvDK3235	Hybrid	MaleFertile	seed_weight_per_plant	17.424	-0.917	0	0	0	0	0	0	0	0	0	0	0	0	0	0	0	0	0	0	0	0	0	0	0	0
F15	S386	no	Monsanto_cvDK3235	Hybrid	MaleFertile	seed_weight_per_plant	29.152	1.099	1	2.438	4	0.523	0.705	0	12.842	3.253	0.766	0.3	0.863	0.457	0.2	0.4	0.4	0	1	0	1	0	0	0.2	0	0.825
F15	S387	no	Monsanto_cvDK3235	Hybrid	MaleFertile	seed_weight_per_plant	26.127	0.579	0	0	0	0	0	0	0	0	0	0	0	0	0	0	0	0	0	0	0	0	0	0	0	0
F15	S388	no	Monsanto_cvDK3235	Hybrid	MaleFertile	seed_weight_per_plant	31.833	1.56	5	76.055	14	1.149	0.768	0.0622475	9.553	4.856	0.8	0.282	0.911	0.424	0.378	0.154	0.468	0	0.442	0.301	0.442	0.321	0.231	0.314	0	0.589
F15	S389	no	Monsanto_cvDK3235	Hybrid	MaleFertile	seed_weight_per_plant	11.306	-1.969	0	0	0	0	0	0	0	0	0	0	0	0	0	0	0	0	0	0	0	0	0	0	0	0
F15	S390	no	Monsanto_cvDK3235	Hybrid	MaleFertile	seed_weight_per_plant	24.778	0.347	3	4.875	6	1.034	0.822	0.117049	9.916	2.995	0.829	0.221	0.839	0.399	0.2	0	0.8	0	0.6	0.1	0.6	0.4	0	0.1	0	0.6
F15	S391	no	Monsanto_cvDK3235	Hybrid	MaleFertile	seed_weight_per_plant	18.167	-0.789	0	0	0	0	0	0	0	0	0	0	0	0	0	0	0	0	0	0	0	0	0	0	0	0
F15	S392	no	Monsanto_cvDK3235	Hybrid	MaleFertile	seed_weight_per_plant	24.167	0.242	4	8.288	10	0.888	0.737	0.0320172	12.456	4.131	0.831	0.277	0.864	0.483	0.353	0.235	0.412	0	0.824	0	0.824	0.059	0.059	0.235	0	0.807
F15	S393	no	Monsanto_cvDK3235	Hybrid	MaleFertile	seed_weight_per_plant	24.986	0.383	0	0	0	0	0	0	0	0	0	0	0	0	0	0	0	0	0	0	0	0	0	0	0	0
F15	S394	no	Monsanto_cvDK3235	Hybrid	MaleFertile	seed_weight_per_plant	26.333	0.615	2	1.95	4	0.893	0.731	0.0253838	15.053	5.728	0.722	0.424	0.853	0.477	0.5	0.25	0.25	0	0.75	0	0.75	0.25	0	0.5	0	0.865
F15	S395	no	Monsanto_cvDK3235	Hybrid	MaleFertile	seed_weight_per_plant	26.222	0.596	0	0	0	0	0	0	0	0	0	0	0	0	0	0	0	0	0	0	0	0	0	0	0	0
F15	S396	no	Monsanto_cvDK3235	Hybrid	MaleFertile	seed_weight_per_plant	27.972	0.897	5	17.551	16	0.938	0.785	0.0799704	11.088	4.703	0.87	0.261	0.869	0.451	0.25	0.111	0.639	0	0.722	0.056	0.722	0.083	0.111	0.222	0	0.726
F15	S397	no	Monsanto_cvDK3235	Hybrid	MaleFertile	seed_weight_per_plant	19.556	-0.55	0	0	0	0	0	0	0	0	0	0	0	0	0	0	0	0	0	0	0	0	0	0	0	0
F15	S398	no	Monsanto_cvDK3235	Hybrid	MaleFertile	seed_weight_per_plant	26.056	0.567	1	3.413	4	0.439	0.892	0.187099	13.287	3.24	0.902	0.131	0.909	0.458	0	0.571	0.429	0	1	0	1	0	0	0	0	0.84
F15	S399	no	Monsanto_cvDK3235	Hybrid	MaleFertile	seed_weight_per_plant	21.086	-0.287	0	0	0	0	0	0	0	0	0	0	0	0	0	0	0	0	0	0	0	0	0	0	0	0
F15	S400	no	Monsanto_cvDK3235	Hybrid	MaleFertile	seed_weight_per_plant	26.083	0.572	4	9.751	11	0.828	0.752	0.0470271	13.8	4.058	0.822	0.226	0.918	0.415	0.35	0.5	0.15	0	0.8	0	0.8	0.05	0.15	0.3	0	0.852
F15	S401	no	Monsanto_cvDK3235	Hybrid	MaleFertile	seed_weight_per_plant	15.877	-1.183	0	0	0	0	0	0	0	0	0	0	0	0	0	0	0	0	0	0	0	0	0	0	0	0
F15	S403	no	Monsanto_cvDK3235	Hybrid	MaleFertile	seed_weight_per_plant	10.708	-2.071	0	0	0	0	0	0	0	0	0	0	0	0	0	0	0	0	0	0	0	0	0	0	0	0
F15	S404	no	Monsanto_cvDK3235	Hybrid	MaleFertile	seed_weight_per_plant	24.556	0.309	4	19.014	12	1.089	0.751	0.0452284	9.358	5.821	0.808	0.242	0.936	0.422	0.231	0.256	0.513	0	0.359	0.436	0.359	0.436	0.154	0.256	0	0.543
F16	S263	no	YangGuang-2009	conventional	MaleFertile	seeds_per_pod	7.266	-0.583	5	14.739	10	0.797	0.757	0.00985214	9.898	10.822	0.858	0.649	0.592	0.616	0.147	0.029	0.741	0.083	0.058	0	0.094	0.004	0	0.759	0	0.603
F16	S264	no	YangGuang-2009	conventional	MaleFertile	seeds_per_pod	14.365	1.247	6	19.723	12	1.049	0.832	0.084826	11.447	12.72	0.885	0.681	0.775	0.648	0.575	0.062	0.358	0.005	0.065	0	0.535	0.008	0	0.371	0	0.733
F16	S265	no	YangGuang-2009	conventional	MaleFertile	seeds_per_pod	16.097	1.693	5	43.317	7	1.185	0.852	0.105524	20.701	7.109	0.97	0.269	0.426	0.342	0.666	0.153	0.181	0	0.118	0	0.233	0	0	0.208	0	0.518
F16	S266	no	YangGuang-2009	conventional	MaleFertile	seeds_per_pod	10.96	0.369	6	32.236	10	1.12	0.827	0.0799932	15.499	9.247	0.927	0.406	0.604	0.595	0.525	0.324	0.151	0	0.322	0	0.656	0.002	0	0.151	0	0.752
F16	S267	no	YangGuang-2009	conventional	MaleFertile	seeds_per_pod	10.662	0.292	6	24.442	15	1.059	0.788	0.0416348	10.836	11.931	0.901	0.613	0.708	0.678	0.345	0.143	0.508	0.004	0.148	0	0.421	0.004	0.002	0.495	0	0.733
F16	S268	no	YangGuang-2009	conventional	MaleFertile	seeds_per_pod	12.111	0.666	5	19.246	12	1.185	0.815	0.067843	12.847	11.868	0.886	0.56	0.689	0.588	0.457	0.096	0.435	0.011	0.102	0	0.377	0	0.006	0.446	0	0.698
F16	S269	no	YangGuang-2009	conventional	MaleFertile	seeds_per_pod	5.207	-1.113	4	3.499	8	0.677	0.809	0.0624836	8.954	11.729	0.921	0.654	0.655	0.67	0.152	0.015	0.788	0.045	0.015	0	0.076	0	0.03	0.803	0	0.634
F16	S270	no	YangGuang-2009	conventional	MaleFertile	seeds_per_pod	9.457	-0.018	6	9.596	14	1.378	0.747	0	15.714	9.095	0.898	0.442	0.586	0.496	0.519	0.193	0.26	0.028	0.149	0	0.387	0.006	0.011	0.282	0.006	0.642
F16	S271	no	YangGuang-2009	conventional	MaleFertile	seeds_per_pod	20.223	2.757	6	6.362	11	1.172	0.8	0.0535445	12.336	9.68	0.914	0.53	0.645	0.635	0.3	0.25	0.442	0.008	0.258	0	0.408	0.008	0.008	0.525	0	0.704
F16	S272	no	YangGuang-2009	conventional	MaleFertile	seeds_per_pod	11.224	0.437	5	19.723	10	0.58	0.802	0.0557025	7.985	12.799	0.945	0.719	0.719	0.753	0.164	0.051	0.78	0.005	0.04	0	0.191	0	0.003	0.79	0.003	0.698
F16	S273	no	YangGuang-2009	conventional	MaleFertile	seeds_per_pod	9.987	0.119	6	16.065	12	1.215	0.814	0.067494	15.927	7.054	0.921	0.33	0.512	0.59	0.297	0.469	0.185	0.05	0.409	0	0.515	0.007	0	0.244	0	0.664
F16	S274	no	YangGuang-2009	conventional	MaleFertile	seeds_per_pod	11.994	0.636	6	13.149	11	1.28	0.805	0.0583549	18.964	6.651	0.947	0.235	0.463	0.459	0.496	0.347	0.137	0.02	0.335	0	0.464	0.012	0.004	0.137	0	0.635
F16	S275	no	YangGuang-2009	conventional	MaleFertile	seeds_per_pod	12.458	0.755	5	7.582	12	1.217	0.78	0.0333187	21.74	6.653	0.915	0.204	0.411	0.172	0.727	0.007	0.238	0.028	0.014	0	0.133	0.021	0	0.112	0.028	0.466
F16	S276	no	YangGuang-2009	conventional	MaleFertile	seeds_per_pod	12.918	0.874	6	12.194	14	1.376	0.784	0.0372145	17.438	7.564	0.922	0.34	0.541	0.501	0.487	0.257	0.235	0.022	0.23	0	0.387	0.104	0.004	0.274	0.009	0.638
F16	S277	no	YangGuang-2009	conventional	MaleFertile	seeds_per_pod	9.473	-0.014	6	3.181	12	1.464	0.809	0.0620432	13.777	8.481	0.881	0.495	0.645	0.532	0.367	0.183	0.4	0.05	0.1	0	0.167	0.083	0.083	0.583	0	0.573
F16	S278	no	YangGuang-2009	conventional	MaleFertile	seeds_per_pod	16.676	1.843	6	6.999	11	1.286	0.805	0.0581396	14.825	8.06	0.949	0.359	0.557	0.596	0.288	0.394	0.318	0	0.333	0	0.455	0.03	0	0.303	0.008	0.686
F16	S279	no	YangGuang-2009	conventional	MaleFertile	seeds_per_pod	9.622	0.025	5	15.111	10	1.036	0.818	0.0715226	13.437	10.442	0.904	0.51	0.683	0.645	0.516	0.281	0.196	0.007	0.281	0	0.688	0	0.004	0.207	0	0.776
F16	S280	no	YangGuang-2009	conventional	MaleFertile	seeds_per_pod	3.072	-1.664	0	0	0	0	0	0	0	0	0	0	0	0	0	0	0	0	0	0	0	0	0	0	0	0
F16	S281	no	YangGuang-2009	conventional	MaleFertile	seeds_per_pod	13.086	0.917	0	0	0	0	0	0	0	0	0	0	0	0	0	0	0	0	0	0	0	0	0	0	0	0
F16	S282	no	YangGuang-2009	conventional	MaleFertile	seeds_per_pod	9.499	-0.007	0	0	0	0	0	0	0	0	0	0	0	0	0	0	0	0	0	0	0	0	0	0	0	0
F16	S283	no	YangGuang-2009	conventional	MaleFertile	seeds_per_pod	6.914	-0.674	0	0	0	0	0	0	0	0	0	0	0	0	0	0	0	0	0	0	0	0	0	0	0	0
F16	S284	no	YangGuang-2009	conventional	MaleFertile	seeds_per_pod	6.192	-0.86	0	0	0	0	0	0	0	0	0	0	0	0	0	0	0	0	0	0	0	0	0	0	0	0
F16	S285	no	YangGuang-2009	conventional	MaleFertile	seeds_per_pod	6.779	-0.708	0	0	0	0	0	0	0	0	0	0	0	0	0	0	0	0	0	0	0	0	0	0	0	0
F16	S286	no	YangGuang-2009	conventional	MaleFertile	seeds_per_pod	4.141	-1.388	0	0	0	0	0	0	0	0	0	0	0	0	0	0	0	0	0	0	0	0	0	0	0	0
F16	S287	no	YangGuang-2009	conventional	MaleFertile	seeds_per_pod	5.89	-0.938	0	0	0	0	0	0	0	0	0	0	0	0	0	0	0	0	0	0	0	0	0	0	0	0
F16	S288	no	YangGuang-2009	conventional	MaleFertile	seeds_per_pod	12.35	0.728	0	0	0	0	0	0	0	0	0	0	0	0	0	0	0	0	0	0	0	0	0	0	0	0
F16	S289	no	YangGuang-2009	conventional	MaleFertile	seeds_per_pod	7.585	-0.501	0	0	0	0	0	0	0	0	0	0	0	0	0	0	0	0	0	0	0	0	0	0	0	0
F16	S290	no	YangGuang-2009	conventional	MaleFertile	seeds_per_pod	7.685	-0.475	0	0	0	0	0	0	0	0	0	0	0	0	0	0	0	0	0	0	0	0	0	0	0	0
F16	S291	no	YangGuang-2009	conventional	MaleFertile	seeds_per_pod	8.487	-0.268	0	0	0	0	0	0	0	0	0	0	0	0	0	0	0	0	0	0	0	0	0	0	0	0
F16	S292	no	YangGuang-2009	conventional	MaleFertile	seeds_per_pod	8.068	-0.376	0	0	0	0	0	0	0	0	0	0	0	0	0	0	0	0	0	0	0	0	0	0	0	0
F16	S293	no	YangGuang-2009	conventional	MaleFertile	seeds_per_pod	6.192	-0.86	0	0	0	0	0	0	0	0	0	0	0	0	0	0	0	0	0	0	0	0	0	0	0	0
F16	S294	no	YangGuang-2009	conventional	MaleFertile	seeds_per_pod	3.984	-1.429	0	0	0	0	0	0	0	0	0	0	0	0	0	0	0	0	0	0	0	0	0	0	0	0
F16	S295	no	YangGuang-2009	conventional	MaleFertile	seeds_per_pod	5.484	-1.042	0	0	0	0	0	0	0	0	0	0	0	0	0	0	0	0	0	0	0	0	0	0	0	0
F16	S296	no	YangGuang-2009	conventional	MaleFertile	seeds_per_pod	7.814	-0.442	0	0	0	0	0	0	0	0	0	0	0	0	0	0	0	0	0	0	0	0	0	0	0	0
